# Supplementary material for: Age-of-onset information helps identify 76 genetic variants associated with allergic disease
Source: PLoS Genet. 2020 Jun 30;16(6):e1008725. doi: 10.1371/journal.pgen.1008725 (PMC7367489; doi:10.1371/journal.pgen.1008725)
Supplement: S1 Table — (XLS) [file pgen.1008725.s014.xls]

## Sheet: Supp Table 1
Supplementary Table 1. Genome-wide association studies of gene expression levels queried to identify expression quantitative trait loci (i.e. eQTL)
First author	PMID	Tissue/cell type	Sample size		cis effects
					N genes	N associations P<8.9x10-10
Andiappan	26259071	NEUTROPHILS	114		310	3776
Barreiro	22233810	DENDRITIC-NotInfected	65		36	36
		DENDRITIC-TBInfected	65		216	216
Battle	24092820	WHOLE-BLOOD	922		7792	7793
		WHOLE-BLOOD-ase	922		310	537
		WHOLE-BLOOD-splice	922		532	818
Brumpton	27155841	LCLS	356		27	2139
Caliskan	25874939	PBMCS-baseline	98		173	173
		PBMCS-rhinovirus	98		169	169
		PBMCS-rhinovirus-reQTL	98		12	12
Chiang	28369037	LUNG	Up to 147		160	160
		SKIN	Up to 147		69	69
		WHOLEBLOOD	Up to 147		296	296
Davenport	26917434	LEUCOCYTES	265		879	7699
Dimas	19644074	LCLS	75		97	121
		TCELLS	75		85	107
Di Narzo	27336838	WHOLE-BLOOD	149		1195	2220
Ding	21129726	LESIONAL-SKIN	57		15	295
		NORMAL-SKIN	53		19	350
		UNINVOLVED-SKIN	53		12	160
Dixon	17873877	LCLS	400		634	6735
Fairfax 2012	22446964	BCELLS	283		236	1723
		MONOCYTES	283		549	4051
Fairfax 2014	24604202	MONOCYTES-IFN	367		2048	21366
		MONOCYTES-LPS2	261		686	4658
		MONOCYTES-LPS24	322		1412	10740
		MONOCYTES-NAIVE	414		2024	24676
Fehrmann	21829388	WHOLE-BLOOD	1469		2944	23614
Ferraro	24610777	Tconv	65		26	118
		Tregs	65		24	105
Franco	23878721	WHOLE-BLOOD-Influenza	247		65	329
Lappalainen	24037378	LCLS	373		3525	1397237
Grundberg	22941192	LCLS	856		1550	68025
		SKIN	856		879	31390
GTEx	25954001	LCLS	114		1062	88242
		LUNG	278		3148	335019
		SKIN	302		4026	613093
		SPLEEN	89		926	74864
		WHOLE-BLOOD	338		3331	343913
Hao	23209423	LUNG	1111		4177	6339
Huang	25951796	LCLs	368		2196	3091
		PBMCs	240		1939	2617
		SKIN	110		384	453
Jansen	28165122	WHOLE-BLOOD	4896		4377	7460
Kasela	28248954	CD4TCELLS	293		1256	121508
		CD8TCELLS	293		947	83337
KimHellmuth	28814792	MONOCYTES-LPS6H	134		45	45
	28814792	MONOCYTES-LPS90	134		37	37
	28814792	MONOCYTES-MDP6H	134		11	11
	28814792	MONOCYTES-MDP90	134		13	13
	28814792	MONOCYTES-RNA6H	134		32	32
Kim	25327457	MONOCYTES-Baseline	137		681	5669
		MONOCYTES-Differential	137		62	377
		MONOCYTES-LPS	137		554	4802
Kukurba	27197214	WHOLE-BLOOD	922		90	8333
Lee	24604203	DENDRITIC-Baseline	528		82	82
		DENDRITIC-Flu	342		105	105
		DENDRITIC-Flu-delta	342		44	44
		DENDRITIC-IFNb	284		86	86
		DENDRITIC-IFNb-delta	284		23	24
		DENDRITIC-LPS	356		96	96
		DENDRITIC-LPS-delta	356		31	31
LloydJones	28065468	WHOLE-BLOOD	2765		5669	1373201
Luo	26102239	SMALL-AIRWAYS	105		152	174
Murphy	20833654	CD4-TCELLS	200		294	986
Naranbhai	26151758	NEUTROPHILS	101		493	547
Nedelec	27768889	MACROPHAGES-baseline	95		451	451
		MACROPHAGES-baseline-asQTL	95		634	951
		MACROPHAGES-listeria	95		422	422
		MACROPHAGES-listeria-asQTL	95		557	827
		MACROPHAGES-listeria-reQTL	95		93	93
		MACROPHAGES-salmonella	95		433	434
		MACROPHAGES-salmonella-asQTL	95		487	741
		MACROPHAGES-salmonella-reQTL	95		199	199
Pala	28394350	LEUCOCYTES	624		7287	9728
Peters	27015630	BCELLS	80		66	318
		CD4-TCELLS	121		396	2187
		CD8-TCELLS	108		277	1484
		MONOCYTES	124		564	3254
		NEUTROPHILS	121		341	1766
Qiu	21949713	SPUTUM	131		110	316
Quach	27768888	MONOCYTES-baseline	100		467	469
		MONOCYTES-IAV	100		366	366
		MONOCYTES-LPS	100		464	465
		MONOCYTES-Pam3CSK4	100		536	537
		MONOCYTES-R848	100		478	479
Raj	24786080	CD4-TCELLS	407		1898	150019
		MONOCYTES	401		2494	196870
Walsh	27140173	WHOLE-BLOOD	377		3777	546913
Westra	24013639	WHOLE-BLOOD	5311		4285	343167
Yao	28285768	WHOLEBLOOD	5257		1681	93834
Ye	25214635	CD4-TCELLS-48h328	348		51	51
		CD4-TCELLS-48hTh17	348		45	45
		CD4-TCELLS-4h328	348		24	24
		CD4-TCELLS-4hIFNb	348		27	27
		CD4-TCELLS-UNST	348		19	19
Zeller	20502693	MONOCYTES	1490		2322	31353
Zhernakova	27918533	WHOLEBLOOD-exon-primary	2116		15028	88928
		WHOLEBLOOD-exonratio-primary	2116		6064	20222
		WHOLEBLOOD-gene-contextspecific	2116		14670	27186
		WHOLEBLOOD-gene-primary	2116		15158	3669632
		WHOLEBLOOD-polyAratio-primary	2116		1286	1843
