# Supplementary material for: Age-of-onset information helps identify 76 genetic variants associated with allergic disease
Source: PLoS Genet. 2020 Jun 30;16(6):e1008725. doi: 10.1371/journal.pgen.1008725 (PMC7367489; doi:10.1371/journal.pgen.1008725)
Supplement: S2 Table — (XLS) [file pgen.1008725.s015.xls]

## Sheet: Supp Table 2
Supplementary Table 2. Descriptive statistics for the 117,130 allergic disease cases from the UK Biobank included in this study.
Case group	N	Age (mean, median, range)	Sex (% female)	Asthma age-of-onset (mean, median, IQR)	Hayfever/eczema age-of-onset (mean, median, IQR)	Allergic disease age-of-onset (mean, median, IQR)	N with asthma onset: <16, >=16, NA	N with hayfever/eczema onset: <16, >=16, NA	N with allergic disease onset: <16, >=16, NA
All cases	117130	55.5,38-72	0.57	30.8,32,34	25,20,24	26.3,22,28	13123,31542,72465	34786,57397,24947	42524,74606,0
Subset of cases with information available separately for hay fever and eczema case-control status, in addition to asthma
A+H+E+	931	53.1,40-70	0.59	20.6,15,28	13.3,10,13	12.7,8,14	435,432,64	600,244,87	671,260,0
A+H+E-	4856	54.4,40-70	0.58	28.2,28,30	22,17,20	20.3,15,21	1393,3032,431	2087,2432,337	2470,2386,0
A+H-E+	1668	54,40-70	0.54	22.1,16,31	16.9,10,24	15.1,9,22	759,784,125	928,579,161	1101,567,0
A-H+E+	1212	54,40-70	0.56	NA,NA,NA	19.5,15,20	19.5,15,20	0,0,1212	617,595,0	617,595,0
A+H-E-	22029	56.6,38-70	0.55	34.3,38,33	NA,NA,NA	34.3,38,33	5268,16761,0	0,0,22029	5268,16761,0
A-H+E-	14474	55.1,40-70	0.51	NA,NA,NA	25.2,21,22	25.2,21,22	0,0,14474	5163,9311,0	5163,9311,0
A-H-E+	3969	55.4,40-70	0.57	NA,NA,NA	28.6,25,35	28.6,25,35	0,0,3969	1343,2626,0	1343,2626,0
