# Supplementary material for: Age-of-onset information helps identify 76 genetic variants associated with allergic disease
Source: PLoS Genet. 2020 Jun 30;16(6):e1008725. doi: 10.1371/journal.pgen.1008725 (PMC7367489; doi:10.1371/journal.pgen.1008725)
Supplement: S3 Table — (XLS) [file pgen.1008725.s016.xls]

## Sheet: Supp Table 3
Supplementary Table 3. Results from joint association analysis performed with GCTA {Yang, 2012}.
Chr	Bp	Sentinel SNP	Context		Association with allergic disease age-of-onset in the joint analysis
					Effect allele	Effect allele frequency	Beta	SE	P-value
Variants not previously reported to associate with allergic disease age-of-onset
1	152029548	rs115045402	S100A11-[]-TCHHL1		A	0.028478	-0.123	0.015	1.6e-15
1	153051661	rs184587444	[SPRR2A]		T	0.019786	-0.125	0.018	4.1e-12
1	155142927	rs4971089	[KRTCAP2]		G	0.488192	-0.023	0.004	2.0e-08
1	172715702	rs78037977	FASLG-[]--TNFSF18		A	0.879123	-0.046	0.006	2.1e-12
1	173141960	rs7521390	TNFSF18--[]-TNFSF4		C	0.295874	-0.032	0.005	4.0e-12
2	8451701	rs13398375	[LINC00299]		T	0.716025	-0.029	0.005	7.5e-10
2	28644670	rs7559046	FOSL2-[]-PLB1		C	0.536994	-0.031	0.004	3.2e-13
2	228670437	rs10187276	SLC19A3-[]-CCL20		T	0.256105	-0.034	0.005	4.7e-13
2	242698640	rs34290285	[D2HGDH]		G	0.757125	-0.036	0.005	2.7e-13
3	188132110	rs6780858	[LPP]		G	0.524069	-0.031	0.004	1.4e-13
4	38792340	rs6531663	TLR10-[]-TLR1		T	0.807758	-0.067	0.005	2.9e-38
4	103515055	rs4648052	[NFKB1]		G	0.632727	-0.025	0.004	7.0e-09
4	123141070	rs45613035	[KIAA1109]		C	0.103673	-0.05	0.007	7.0e-13
4	123403008	rs45610037	IL2-[]--IL21		A	0.227347	-0.049	0.005	5.4e-22
5	110164674	rs7728612	SLC25A46-[]--TSLP		T	0.166856	-0.045	0.006	1.9e-15
5	110470137	rs6594499	WDR36-[]-CAMK4		C	0.529697	-0.029	0.004	8.7e-12
5	132028858	rs4705962	[KIF3A]		T	0.234216	-0.031	0.005	2.4e-10
6	31323012	rs2854001	[HLA-B]		A	0.2372	-0.037	0.005	9.9e-14
6	32626015	rs6905282	HLA-DQA1-[]-HLA-DQB1		A	0.466397	-0.05	0.005	5.3e-28
6	33033710	rs73739621	[HLA-DPA1]		C	0.09614	-0.05	0.008	1.9e-10
7	50325815	rs2085423	C7orf72--[]-IKZF1		A	0.247591	-0.035	0.005	4.2e-13
9	136155000	rs635634	ABO-[]-SURF6		T	0.188538	-0.031	0.005	1.1e-08
10	104285594	rs12572775	[SUFU]		A	0.446729	-0.033	0.004	7.7e-15
11	65559266	rs10791824	[OVOL1]		G	0.575223	-0.035	0.004	1.9e-16
11	76299431	rs55646091	WNT11--[]-LRRC32		A	0.05554	-0.067	0.01	3.2e-12
11	118746769	rs4938576	DDX6-[]-CXCR5		G	0.591637	-0.028	0.004	2.0e-11
11	128161142	rs61907712	KIRREL3-AS3---[]--ETS1		C	0.812892	-0.034	0.005	1.7e-10
12	56384804	rs705699	[RAB5B]		A	0.431557	-0.024	0.004	6.2e-09
12	57493727	rs3024971	[STAT6]		T	0.899726	-0.043	0.007	5.7e-10
12	111973358	rs597808	[ATXN2]		G	0.522603	-0.033	0.004	2.8e-15
12	121202664	rs9431	[SPPL3]		A	0.49685	-0.028	0.004	3.5e-11
13	43034968	rs1853573	AKAP11--[]--TNFSF11		G	0.465239	-0.029	0.004	4.2e-12
14	68760527	rs7140939	[RAD51B]		A	0.402516	-0.027	0.004	2.0e-10
14	103256961	rs56101042	[TRAF3]		A	0.819716	-0.036	0.005	2.6e-11
15	61069988	rs11071559	[RORA]		C	0.876893	-0.042	0.006	3.6e-11
15	67455630	rs56062135	[SMAD3]		T	0.247352	-0.029	0.005	1.8e-09
15	90936225	rs2601191	[IQGAP1]		T	0.47251	-0.028	0.004	2.0e-11
16	11229589	rs2041733	[CLEC16A]		T	0.447293	-0.031	0.004	2.2e-13
17	38756969	rs7216890	CCR7-[]-SMARCE1		T	0.654499	-0.034	0.004	7.8e-15
18	51780408	rs3017289	MBD2-[]-POLI		C	0.288578	-0.029	0.005	2.8e-10
18	60009814	rs4574025	[TNFRSF11A]		T	0.540319	-0.032	0.004	2.3e-14
18	61442619	rs12964116	[SERPINB7]		G	0.03745	-0.109	0.011	5.2e-23
19	8785744	rs2918302	ADAMTS10--[]-ACTL9		A	0.156143	-0.038	0.006	5.4e-11
20	45689783	rs4809619	[EYA2]		G	0.751647	-0.029	0.005	3.7e-09
Variants previously reported to associate with allergic disease age-of-onset
1	152179152	rs12123821	RPTN-[]-HRNR		T	0.050982	-0.092	0.01	5.6e-19
1	152285861	rs61816761	[FLG]		A	0.025614	-0.266	0.014	4.5e-82
2	102928617	rs72823628	[IL18R1]		G	0.874057	-0.076	0.006	2.6e-33
9	6213468	rs7848215	RANBP6--[]-IL33		T	0.273302	-0.029	0.005	7.6e-10
11	76295598	rs11236791	WNT11--[]-LRRC32		A	0.468864	-0.038	0.004	2.4e-18
17	38067020	rs4795400	[GSDMB]		C	0.54118	-0.051	0.004	7.1e-34
