# Supplementary material for: Age-of-onset information helps identify 76 genetic variants associated with allergic disease
Source: PLoS Genet. 2020 Jun 30;16(6):e1008725. doi: 10.1371/journal.pgen.1008725 (PMC7367489; doi:10.1371/journal.pgen.1008725)
Supplement: S4 Table — (XLS) [file pgen.1008725.s017.xls]

## Sheet: Supp Table 4
Supplementary Table 4. Variants associated with allergic disease age-of-onset at a P<3x10-8 in the joint association analysis but not in the original analysis.
Chr	Bp	Sentinel SNP	Context		Original GWAS							Joint association analysis
					Effect allele	Other allele	Effect allele frequency	Beta	SE	P-value		Beta	SE	P-value
6	31517903	rs2523501	[NFKBIL1]		C	G	0.152386	-0.018	0.006	2.2e-03		-0.036	0.006	7.7e-10
6	32305979	rs3129900	[C6orf10]		G	T	0.170563	-0.019	0.006	6.6e-04		-0.05	0.006	6.6e-17
