# Supplementary material for: Age-of-onset information helps identify 76 genetic variants associated with allergic disease
Source: PLoS Genet. 2020 Jun 30;16(6):e1008725. doi: 10.1371/journal.pgen.1008725 (PMC7367489; doi:10.1371/journal.pgen.1008725)
Supplement: S5 Table — (XLS) [file pgen.1008725.s018.xls]

## Sheet: Supp Table 5
Supplementary Table 5. Association with allergic disease age-of-onset for variants previously reported in the literature.
SNP	Chr	Bp	Reference			Association with allergic disease age-of-onset (n=117,130)
			First author	PMID		Effect allele	Other allele	Effect allele frequency	Beta	SE	P-value
rs12123821	1	152179152	Ferreira	29083406		C	T	0.949018	0.1378	0.00943904	2.8521e-48
rs61816761	1	152285861	Ferreira	29083406		G	A	0.974386	0.266197	0.0138542	2.81906e-82
rs7936323	11	76293758	Ferreira	29083406		G	A	0.505652	0.0446489	0.00416083	7.29967e-27
rs1861760	16	50857693	Sarnowski	27130862		A	C	0.0417338	0.00860175	0.0104821	0.411867
rs9901146	17	38043343	Sarnowski	27130862		G	A	0.494837	-0.0452347	0.0041629	1.67102e-27
rs921650	17	38069076	Ferreira	29083406		G	A	0.50691	0.0460107	0.00416691	2.39836e-28
rs10865050	2	102941311	Ferreira	29083406		G	A	0.873968	-0.0751966	0.00626987	3.85136e-33
rs10208293	2	102966310	Sarnowski	27130862		G	A	0.726338	-0.0413644	0.00468408	1.03885e-18
rs9815663	3	3614887	Forno	22560479		C	T	0.805899	-0.00227827	0.00526987	0.665509
rs9272346	6	32604372	Sarnowski	27130862		G	A	0.379039	0.0184877	0.00430811	1.77577e-05
rs928413	9	6213387	Sarnowski	27130862		G	A	0.271201	-0.0278544	0.0047066	3.25556e-09
