# Supplementary material for: Age-of-onset information helps identify 76 genetic variants associated with allergic disease
Source: PLoS Genet. 2020 Jun 30;16(6):e1008725. doi: 10.1371/journal.pgen.1008725 (PMC7367489; doi:10.1371/journal.pgen.1008725)
Supplement: S6 Table — (XLS) [file pgen.1008725.s019.xls]

## Sheet: Supp Table 6
Supplementary Table 6. Association between the 50 sentinel variants and age-of-onset of asthma, hay fever and eczema separately.
Chr	Bp	Sentinel SNP	Context		All cases (n=117,130)				Asthma-only cases (n=22,029)				Hay fever-only cases (n=14,474)				Eczema-only cases (n=3,969)				P-value for beta 1 vs beta 2#
					Effect allele	Freq	Beta		Beta	SE	P-value		Beta	SE	P-value		Beta	SE	P-value		A vs H	A vs E	H vs E
1	152029548	rs115045402	S100A11-[]-TCHHL1		A	0.028478	-0.202		-0.122	0.033	2.4e-04		-0.054	0.043	2.1e-01		-0.41	0.064	1.7e-10		0.209647	6.34458e-05	3.89044e-06
1	152179152	rs12123821	RPTN-[]-HRNR		T	0.050982	-0.138		-0.075	0.022	6.8e-04		0.004	0.029	8.7e-01		-0.289	0.045	9.3e-11		0.0299844	1.93452e-05	4.42352e-08
1	152285861	rs61816761	[FLG]		A	0.025614	-0.266		-0.097	0.033	3.4e-03		-0.033	0.045	4.7e-01		-0.457	0.063	3.2e-13		0.251428	4.15111e-07	4.33685e-08
1	153051661	rs184587444	[SPRR2A]		T	0.019786	-0.191		-0.09	0.041	2.7e-02		-0.062	0.053	2.4e-01		-0.415	0.081	2.8e-07		0.676047	0.000343767	0.000265588
1	155142927	rs4971089	[KRTCAP2]		G	0.488192	-0.024		-0.014	0.009	1.5e-01		-0.005	0.012	6.7e-01		-0.051	0.022	2.3e-02		0.548506	0.119565	0.0664169
1	172715702	rs78037977	FASLG-[]--TNFSF18		A	0.879123	-0.044		-0.026	0.015	8.1e-02		-0.025	0.019	1.7e-01		-0.053	0.035	1.3e-01		0.967049	0.47829	0.482004
1	173141960	rs7521390	TNFSF18--[]-TNFSF4		C	0.295874	-0.031		-0.034	0.011	1.1e-03		-0.014	0.013	2.9e-01		-0.055	0.024	2.6e-02		0.240219	0.426362	0.133065
2	8451701	rs13398375	[LINC00299]		T	0.716025	-0.029		-0.034	0.011	1.1e-03		-0.007	0.013	5.8e-01		-0.03	0.025	2.3e-01		0.112854	0.883566	0.414363
2	28644670	rs7559046	FOSL2-[]-PLB1		C	0.536994	-0.031		-0.028	0.01	3.4e-03		-0.037	0.012	1.9e-03		-0.03	0.023	1.9e-01		0.564503	0.93644	0.787291
2	102928617	rs72823628	[IL18R1]		G	0.874057	-0.076		-0.07	0.014	8.9e-07		-0.093	0.018	1.9e-07		-0.063	0.033	5.7e-02		0.313159	0.845178	0.42482
2	228670437	rs10187276	SLC19A3-[]-CCL20		T	0.256105	-0.034		-0.045	0.011	3.5e-05		0	0.014	9.7e-01		-0.038	0.026	1.4e-01		0.0114894	0.804171	0.198149
2	242698640	rs34290285	[D2HGDH]		G	0.757125	-0.036		-0.049	0.011	8.8e-06		-0.037	0.014	6.7e-03		0.05	0.026	5.2e-02		0.50032	0.000453598	0.00321713
3	188132110	rs6780858	[LPP]		G	0.524069	-0.031		-0.053	0.01	2.6e-08		-0.011	0.012	3.4e-01		-0.042	0.023	6.6e-02		0.00717149	0.660952	0.232102
4	38792340	rs6531663	TLR10-[]-TLR1		T	0.807758	-0.067		-0.061	0.012	1.9e-07		-0.069	0.015	4.0e-06		0.018	0.027	5.0e-01		0.677071	0.00750095	0.00485154
4	103515055	rs4648052	[NFKB1]		G	0.632727	-0.025		-0.031	0.01	1.4e-03		-0.012	0.012	3.3e-01		-0.044	0.024	6.0e-02		0.223851	0.617075	0.233038
4	123141070	rs45613035	[KIAA1109]		C	0.103673	-0.038		-0.036	0.016	2.1e-02		-0.009	0.02	6.6e-01		-0.036	0.038	3.4e-01		0.291804	1	0.529508
4	123403008	rs45610037	IL2-[]--IL21		A	0.227347	-0.042		-0.033	0.011	3.9e-03		-0.058	0.014	4.4e-05		-0.041	0.027	1.4e-01		0.160277	0.783779	0.576191
5	110164674	rs7728612	SLC25A46-[]--TSLP		T	0.166856	-0.045		-0.058	0.013	7.7e-06		-0.06	0.016	1.4e-04		-0.012	0.031	6.9e-01		0.922715	0.171181	0.168844
5	110470137	rs6594499	WDR36-[]-CAMK4		C	0.529697	-0.029		-0.032	0.01	8.0e-04		-0.044	0.012	2.2e-04		0.015	0.023	5.0e-01		0.442356	0.0609287	0.022949
5	132028858	rs4705962	[KIF3A]		T	0.234216	-0.031		-0.049	0.011	1.1e-05		0.009	0.014	5.1e-01		-0.039	0.026	1.3e-01		0.00112357	0.723175	0.104059
6	31323012	rs2854001	[HLA-B]		A	0.2372	-0.035		-0.039	0.011	5.5e-04		-0.025	0.014	7.0e-02		-0.035	0.026	1.8e-01		0.431681	0.887327	0.734879
6	32626015	rs6905282	HLA-DQA1-[]-HLA-DQB1		A	0.466397	-0.042		-0.055	0.009	5.5e-09		-0.056	0.012	4.0e-06		0.012	0.022	5.9e-01		0.946847	0.00482169	0.00665775
6	33033710	rs73739621	[HLA-DPA1]		C	0.09614	-0.051		-0.066	0.018	2.2e-04		-0.015	0.022	4.9e-01		-0.084	0.043	5.4e-02		0.0727854	0.699394	0.153137
7	50325815	rs2085423	C7orf72--[]-IKZF1		A	0.247591	-0.035		-0.038	0.011	7.2e-04		-0.045	0.014	1.1e-03		-0.035	0.027	1.9e-01		0.694202	0.918043	0.742308
9	6213468	rs7848215	RANBP6--[]-IL33		T	0.273302	-0.029		-0.063	0.011	3.3e-09		-0.017	0.013	1.9e-01		0.031	0.026	2.2e-01		0.00690871	0.00086955	0.0986875
9	136155000	rs635634	ABO-[]-SURF6		T	0.188538	-0.031		-0.029	0.012	1.7e-02		-0.067	0.015	7.4e-06		0.009	0.029	7.5e-01		0.047906	0.225979	0.0199258
10	104285594	rs12572775	[SUFU]		A	0.446729	-0.033		-0.024	0.01	1.1e-02		-0.051	0.012	1.7e-05		-0.011	0.023	6.3e-01		0.083899	0.604218	0.123101
11	65559266	rs10791824	[OVOL1]		G	0.575223	-0.035		-0.028	0.01	3.4e-03		-0.026	0.012	3.2e-02		-0.041	0.023	7.4e-02		0.89812	0.604218	0.563124
11	76295598	rs11236791	WNT11--[]-LRRC32		A	0.468864	-0.046		-0.045	0.009	1.7e-06		-0.024	0.012	4.7e-02		-0.027	0.023	2.4e-01		0.161513	0.466125	0.907937
11	76299431	rs55646091	WNT11--[]-LRRC32		A	0.05554	-0.089		-0.083	0.021	8.7e-05		-0.06	0.026	2.1e-02		-0.029	0.051	5.8e-01		0.49134	0.327545	0.588141
11	118746769	rs4938576	DDX6-[]-CXCR5		G	0.591637	-0.028		-0.046	0.01	2.0e-06		-0.041	0.012	5.6e-04		0.013	0.023	5.7e-01		0.748898	0.0186485	0.0373839
11	128161142	rs61907712	KIRREL3-AS3---[]--ETS1		C	0.812892	-0.034		-0.014	0.012	2.6e-01		-0.042	0.015	5.4e-03		-0.07	0.029	1.6e-02		0.144945	0.0743736	0.391119
12	56384804	rs705699	[RAB5B]		A	0.431557	-0.025		-0.019	0.01	5.3e-02		-0.012	0.012	3.0e-01		-0.015	0.023	5.2e-01		0.65406	0.873282	0.907937
12	57493727	rs3024971	[STAT6]		T	0.899726	-0.044		-0.03	0.016	5.7e-02		-0.069	0.02	4.6e-04		-0.014	0.038	7.2e-01		0.127835	0.697974	0.200263
12	111973358	rs597808	[ATXN2]		G	0.522603	-0.033		-0.034	0.01	3.3e-04		-0.017	0.012	1.5e-01		-0.062	0.023	5.9e-03		0.276457	0.264237	0.0828077
12	121202664	rs9431	[SPPL3]		A	0.49685	-0.028		-0.041	0.009	1.7e-05		-0.028	0.012	1.7e-02		0.027	0.023	2.3e-01		0.386125	0.00590087	0.0339981
13	43034968	rs1853573	AKAP11--[]--TNFSF11		G	0.465239	-0.029		-0.029	0.01	2.5e-03		-0.04	0.012	8.4e-04		-0.097	0.023	1.7e-05		0.481306	0.00670124	0.028007
14	68760527	rs7140939	[RAD51B]		A	0.402516	-0.027		-0.03	0.01	2.2e-03		-0.003	0.012	7.7e-01		-0.028	0.023	2.3e-01		0.083899	0.93644	0.335207
14	103256961	rs56101042	[TRAF3]		A	0.819716	-0.036		-0.038	0.012	1.8e-03		-0.029	0.015	5.5e-02		-0.032	0.03	2.9e-01		0.639412	0.852684	0.92873
15	61069988	rs11071559	[RORA]		C	0.876893	-0.042		-0.048	0.015	1.1e-03		-0.061	0.018	8.3e-04		-0.001	0.034	9.7e-01		0.579013	0.205965	0.118848
15	67455630	rs56062135	[SMAD3]		T	0.247352	-0.029		-0.037	0.011	8.6e-04		-0.026	0.014	5.4e-02		-0.013	0.026	6.2e-01		0.536693	0.395256	0.659766
15	90936225	rs2601191	[IQGAP1]		T	0.47251	-0.028		-0.033	0.01	6.4e-04		-0.004	0.012	7.5e-01		0.013	0.023	5.7e-01		0.0633774	0.0666332	0.512273
16	11229589	rs2041733	[CLEC16A]		T	0.447293	-0.031		-0.021	0.01	2.7e-02		-0.006	0.012	6.1e-01		-0.02	0.022	3.8e-01		0.336916	0.966993	0.576393
17	38067020	rs4795400	[GSDMB]		C	0.54118	-0.05		-0.118	0.009	5.6e-36		-0.027	0.012	2.1e-02		0.026	0.023	2.5e-01		1.30592e-09	5.52981e-09	0.0410525
17	38756969	rs7216890	CCR7-[]-SMARCE1		T	0.654499	-0.033		-0.044	0.01	1.3e-05		-0.014	0.013	2.6e-01		-0.028	0.024	2.4e-01		0.0673798	0.538301	0.608007
18	51780408	rs3017289	MBD2-[]-POLI		C	0.288578	-0.029		-0.027	0.01	9.4e-03		-0.03	0.013	2.4e-02		-0.02	0.025	4.1e-01		0.854866	0.794884	0.722674
18	60009814	rs4574025	[TNFRSF11A]		T	0.540319	-0.032		-0.043	0.01	8.6e-06		-0.013	0.012	2.8e-01		-0.067	0.023	3.0e-03		0.0547881	0.338596	0.0373839
18	61442619	rs12964116	[SERPINB7]		G	0.03745	-0.108		-0.103	0.025	3.6e-05		-0.074	0.032	2.3e-02		-0.126	0.061	3.7e-02		0.475136	0.727175	0.450313
19	8785744	rs2918302	ADAMTS10--[]-ACTL9		A	0.156143	-0.038		-0.01	0.013	4.5e-01		-0.006	0.017	7.2e-01		-0.054	0.031	8.5e-02		0.851733	0.190561	0.174576
20	45689783	rs4809619	[EYA2]		G	0.751647	-0.029		-0.012	0.011	2.6e-01		-0.046	0.014	1.1e-03		0.013	0.026	6.2e-01		0.0561808	0.375862	0.0457175
# Variants with evidence for disease-specific effects on age-of-onset are highlighted in grey (at least one pairwise beta comparison with P<3.3x10-4).
