# Supplementary material for: Age-of-onset information helps identify 76 genetic variants associated with allergic disease
Source: PLoS Genet. 2020 Jun 30;16(6):e1008725. doi: 10.1371/journal.pgen.1008725 (PMC7367489; doi:10.1371/journal.pgen.1008725)
Supplement: S8 Table — (XLS) [file pgen.1008725.s021.xls]

## Sheet: Supp Table 8
Supplementary Table 8. Results from the MTAG multivariate approach for the sentinel variants identified in the metaUSAT multivariate analysis of allergic-disease age-of-onset and allergic disease case-control status.
Chr	Bp	Sentinel SNP	Context	metaUSAT P-value		MTAG association for allergic disease age-of-onset					MTAG association for allergic disease risk
						Effect allele	Beta	SE	P-value		Effect allele	Beta	SE	P-value
rs10910095	1	2510755	TNFRSF14-[]-FAM213B	1.62e-08		G	-0.025	0.005	1.2e-07		G	0.019	0.003	6.7e-10
rs12068304	1	212864992	[BATF3]	2.32e-10		A	0.028	0.004	1.5e-10		A	-0.019	0.003	3.1e-10
rs7565907	2	30846848	[LCLAT1]	6.66e-09		C	0.019	0.003	6.9e-09		C	-0.013	0.002	3.8e-09
rs112844988	2	37137123	[STRN]	2.48e-08		C	0.02	0.003	4.4e-09		C	-0.012	0.002	1.6e-07
rs143326447	2	112268732	BCL2L11--[]--ANAPC1	8.22e-11		T	0.032	0.005	1.1e-10		T	-0.022	0.003	3.8e-11
rs72926957	2	203487023	BMPR2-[]-FAM117B	1.01e-09		G	-0.022	0.004	2.7e-10		G	0.014	0.002	8.9e-09
rs35570272	3	33047662	[GLB1]	1.28e-08		G	0.024	0.003	3.7e-13		G	-0.017	0.002	2.3e-12
rs6778373	3	56605990	[CCDC66]	1.51e-09		C	0.019	0.003	1.9e-09		C	-0.014	0.002	4.7e-10
rs9870568	3	112643560	[CD200R1]	4.35e-09		C	-0.019	0.003	5.2e-09		C	0.014	0.002	8.1e-10
rs6596086	5	131952222	[RAD50]	1.9e-08		T	0.037	0.004	6.3e-20		T	-0.029	0.003	2.4e-25
rs11242709	6	209159	[]-DUSP22	1.11e-09		C	0.025	0.004	3.3e-10		C	-0.013	0.003	1.2e-07
rs9379832	6	26186200	HIST1H2BE-[]-HIST1H4D	2.15e-08		A	0.018	0.004	7.9e-07		A	-0.011	0.002	2.3e-06
rs28483633	6	32624874	HLA-DQA1-[]-HLA-DQB1	2.77e-08		C	-0.042	0.004	2.4e-21		C	0.063	0.007	1.5e-20
rs9322188	6	149909491	[GINM1]	2.99e-08		C	0.019	0.003	5.1e-08		C	-0.014	0.002	4.8e-09
rs2255088	10	6625378	[PRKCQ-AS1]	2.35e-10		T	0.022	0.003	5.6e-11		T	-0.015	0.002	2.1e-10
rs416959	12	50336638	LOC283332-[]-AQP2	2.21e-09		T	-0.028	0.004	5.5e-11		T	0.02	0.003	1.4e-11
rs2066844	16	50745926	[NOD2]	1.13e-09		C	0.046	0.007	6.2e-10		C	-0.034	0.006	1.3e-09
rs8056255	16	50885211	CYLD-[]--SALL1	3.26e-09		T	0.054	0.009	2.8e-09		T	-0.035	0.006	1.4e-09
rs77904527	17	17624349	[RAI1]	2.17e-09		G	0.028	0.005	5.8e-10		G	-0.016	0.003	5.3e-08
rs12951632	17	40741013	[FAM134C]	1e-09		T	-0.022	0.004	5.2e-10		T	0.013	0.003	3.3e-07
rs72901762	17	76244926	TMEM235-[]-LOC100996291	1.89e-08		A	-0.021	0.004	8.5e-09		A	0.014	0.003	1.5e-08
rs35014537	18	48558415	[SMAD4]	4.34e-09		A	0.019	0.003	1.3e-08		A	-0.013	0.002	8.9e-09
rs4807630	19	1170445	[SBNO2]	1.89e-08		C	0.021	0.004	8.4e-09		C	-0.015	0.003	2.3e-08
rs4811448	20	52258875	ZNF217-[]--SUMO1P1	2.6e-08		C	-0.023	0.004	1.5e-10		C	0.018	0.003	2.9e-12
rs5754217	22	21939675	[UBE2L3]	2.93e-08		G	0.021	0.004	1.5e-07		G	-0.016	0.003	2.4e-09
rs4437064	22	37319947	[CSF2RB]	2.44e-08		C	0.015	0.003	1.8e-06		C	-0.013	0.002	4e-09
