# Supplementary material for: Age-of-onset information helps identify 76 genetic variants associated with allergic disease
Source: PLoS Genet. 2020 Jun 30;16(6):e1008725. doi: 10.1371/journal.pgen.1008725 (PMC7367489; doi:10.1371/journal.pgen.1008725)
Supplement: S9 Table — (XLS) [file pgen.1008725.s022.xls]

## Sheet: Supp Table 9
Supplementary Table 9. Sentinel eQTL in LD (r2>0.5) with sentinel variants associated with allergic disease age-of-onset.
Chr	Bp	Sentinel SNP	Context		Gene	Sentinel eQTL	r2	eQTL dataset	Association between sentinel eQTL and gene expression				Association between sentinel eQTL and age-of-onset					Directional effect of allele that increases age-of-onset on gene expression
									Effect allele	Effect	P-value		Effect allele	Other allele	Beta	P-value
1	155142927	rs4971089	[KRTCAP2]		ADAM15	rs7535292	0.87	Jansen_WHOLEBLOOD	C	-0.138	1.2e-14		T	C	0.0223622	8.11834e-08		Increased
1	155142927	rs4971089	[KRTCAP2]		ADAM15	rs4971079	0.84	Zeller_MONOCYTES	NA	NA	2.0e-17		G	A	0.0220521	1.22506e-07		NA
1	173141960	rs7521390	TNFSF18--[]-TNFSF4		TNFSF4	rs7553711	0.98	Yao_WHOLEBLOOD	T	0.068	1.9e-35		T	C	0.0302628	5.1588e-11		Increased
2	28644670	rs7559046	FOSL2-[]-PLB1		FOSL2	rs6547850	0.93	Walsh_WHOLEBLOOD	NA	-0.507	1.1e-12		G	T	-0.0292072	3.11896e-12		NA
2	28644670	rs7559046	FOSL2-[]-PLB1		FOSL2	rs9309662	0.92	Battle_WHOLEBLOOD	NA	NA	1.6e-13		T	C	-0.0291801	3.33832e-12		NA
2	28644670	rs7559046	FOSL2-[]-PLB1		RP11-373D23.3	rs2048240	0.83	GTEx_SKIN	T	0.33	2.5e-10		C	T	0.0277442	3.84251e-11		Decreased
2	28644670	rs7559046	FOSL2-[]-PLB1		FOSL2	rs7562	0.81	Zhernakova_WHOLEBLOOD-exonratio-primary	C	-11.24	2.6e-29		T	C	-0.0274295	5.7338e-11		NA
2	102928617	rs72823628	[IL18R1]		MFSD9	rs3771180	0.99	Yao_WHOLEBLOOD	G	-0.028	1.7e-15		G	T	-0.0745441	1.25311e-32		Increased
2	102928617	rs72823628	[IL18R1]		IL18RAP	rs11674302	0.82	Yao_WHOLEBLOOD	T	-0.09	7.9e-91		T	C	-0.0675438	8.58217e-26		Increased
2	102928617	rs72823628	[IL18R1]		IL1RL1	rs10189629	0.82	Zhernakova_WHOLEBLOOD-gene-primary	A	6.979	3.0e-12		C	A	-0.0675342	8.68086e-26		Increased
2	228670437	rs10187276	SLC19A3-[]-CCL20		CCL20	rs7574953	1	Ye_CD4TCELLS-4h328	NA	NA	9.1e-13		G	A	-0.0342455	5.65099e-13		NA
2	228670437	rs10187276	SLC19A3-[]-CCL20		CCL20	rs10175070	0.99	Ye_CD4TCELLS-48h328	NA	NA	3.3e-11		G	A	-0.0343394	5.16719e-13		NA
2	228670437	rs10187276	SLC19A3-[]-CCL20		CCL20	rs10175070	0.99	Ye_CD4TCELLS-4hIFNb	NA	NA	5.3e-12		G	A	-0.0343394	5.16719e-13		NA
2	228670437	rs10187276	SLC19A3-[]-CCL20		CCL20	rs13034664	0.91	Battle_WHOLEBLOOD	NA	NA	2.1e-32		A	G	-0.0331599	2.79706e-12		NA
3	188132110	rs6780858	[LPP]		BCL6	rs9851967	0.82	Fairfax_MONOCYTES-NAIVE	NA	NA	4.9e-11		C	T	0.0298014	1.02398e-12		NA
4	38792340	rs6531663	TLR10-[]-TLR1		TLR1	rs12233670	0.99	Battle_WHOLEBLOOD	NA	NA	2.8e-57		C	T	-0.0673012	4.34263e-38		NA
4	38792340	rs6531663	TLR10-[]-TLR1		TLR1	rs5743604	0.93	Zhernakova_WHOLEBLOOD-gene-primary	G	-15.778	4.4e-56		A	G	-0.0663748	1.00245e-36		Decreased
4	38792340	rs6531663	TLR10-[]-TLR1		TLR1	rs2101521	0.81	Jansen_WHOLEBLOOD	A	-0.156	2.0e-17		G	A	-0.0654156	2.89016e-34		Decreased
4	38792340	rs6531663	TLR10-[]-TLR1		TLR1	rs2101521	0.81	Westra_WHOLEBLOOD	A	-11.61	3.7e-31		G	A	-0.0654156	2.89016e-34		Decreased
4	103515055	rs4648052	[NFKB1]		NFKB1	rs230526	0.81	Fehrmann_WHOLEBLOOD	A	7.14	9.1e-13		A	G	0.0237264	2.26791e-08		Increased
4	123403008	rs45610037	IL2-[]--IL21		KIAA1109	rs1127348	0.97	Battle_WHOLEBLOOD	NA	NA	1.3e-10		T	C	0.0416424	5.29164e-17		NA
4	123403008	rs45610037	IL2-[]--IL21		KIAA1109	rs72687029	0.97	Zhernakova_WHOLEBLOOD-exon-primary	G	-6.536	6.3e-11		A	G	0.0401243	8.452e-16		Increased
4	123403008	rs45610037	IL2-[]--IL21		KIAA1109	rs72669153	0.96	Jansen_WHOLEBLOOD	A	-0.167	3.8e-16		G	A	0.042079	2.72054e-17		Increased
5	110470137	rs6594499	WDR36-[]-CAMK4		WDR36	rs7723819	0.84	Yao_WHOLEBLOOD	A	0.026	2.4e-31		G	A	-0.024628	5.43986e-09		Increased
5	110470137	rs6594499	WDR36-[]-CAMK4		TSLP	rs10073816	0.83	Zhernakova_WHOLEBLOOD-exonratio-primary	A	-6.963	3.3e-12		G	A	-0.0240872	1.30025e-08		NA
5	110470137	rs6594499	WDR36-[]-CAMK4		CTC-551A13.2	rs2289277	0.82	Zhernakova_WHOLEBLOOD-exon-primary	G	-11.152	7.0e-29		C	G	-0.0246023	6.30818e-09		Decreased
5	110470137	rs6594499	WDR36-[]-CAMK4		CTC-551A13.2	rs2289277	0.82	Zhernakova_WHOLEBLOOD-gene-primary	G	-10.917	9.6e-28		C	G	-0.0246023	6.30818e-09		Decreased
5	110470137	rs6594499	WDR36-[]-CAMK4		TSLP	rs2289277	0.82	GTEx_SKIN	G	-0.524	4.0e-30		C	G	-0.0246023	6.30818e-09		Decreased
5	110470137	rs6594499	WDR36-[]-CAMK4		TSLP	rs2289277	0.82	Zhernakova_WHOLEBLOOD-exon-primary	G	-11.152	7.0e-29		C	G	-0.0246023	6.30818e-09		Decreased
5	110470137	rs6594499	WDR36-[]-CAMK4		TSLP	rs2289277	0.82	Zhernakova_WHOLEBLOOD-gene-primary	G	-10.917	9.6e-28		C	G	-0.0246023	6.30818e-09		Decreased
5	110470137	rs6594499	WDR36-[]-CAMK4		TSLP	rs6594497	0.82	Huang_SKIN	A	0.583	7.8e-10		A	T	-0.0241485	1.19818e-08		Decreased
5	110470137	rs6594499	WDR36-[]-CAMK4		CAMK4	rs10051830	0.79	Yao_WHOLEBLOOD	G	0.022	1.8e-16		G	A	-0.022915	5.98175e-08		Decreased
5	132028858	rs4705962	[KIF3A]		KIF3A	rs2897442	0.8	Yao_WHOLEBLOOD	C	-0.027	1.1e-11		C	T	-0.0277549	6.19763e-09		Increased
6	31323012	rs2854001	[HLA-B]		HLA-C	rs151341211	0.94	Geuvadis_LCLS	NA	NA	7.5e-17		NA	NA	NA	NA		NA
6	33033710	rs73739621	[HLA-DPA1]		TAPBP	rs114788682	0.89	LloydJones_WHOLEBLOOD	T	-0.285	2.2e-11		NA	NA	NA	NA		NA
6	33033710	rs73739621	[HLA-DPA1]		HLA-DPA1	rs17220829	0.87	Battle_WHOLEBLOOD-ase	NA	NA	2.6e-17		G	A	0.0350418	1.69745e-09		NA
6	33033710	rs73739621	[HLA-DPA1]		HLA-DQB1	rs116184699	0.84	LloydJones_WHOLEBLOOD	A	0.356	1.7e-15		NA	NA	NA	NA		NA
6	33033710	rs73739621	[HLA-DPA1]		HLA-DPB1	rs7905	0.82	Fairfax_MONOCYTES-NAIVE	NA	NA	2.6e-35		T	C	0.0315863	3.44928e-08		NA
10	104285594	rs12572775	[SUFU]		TMEM180	rs7902317	0.93	GTEx_LUNG	C	-0.28	4.4e-21		G	C	-0.0317614	3.21623e-14		Decreased
10	104285594	rs12572775	[SUFU]		TRIM8	rs11594073	0.93	Westra_WHOLEBLOOD	T	-12.354	4.6e-35		T	C	-0.0319672	3.092e-14		Increased
10	104285594	rs12572775	[SUFU]		SUFU	rs2281880	0.92	Battle_WHOLEBLOOD	NA	NA	8.3e-14		G	A	-0.0311143	1.09954e-13		NA
10	104285594	rs12572775	[SUFU]		SUFU	rs2281880	0.92	Zhernakova_WHOLEBLOOD-exon-primary	G	10.761	5.3e-27		G	A	-0.0311143	1.09954e-13		Decreased
10	104285594	rs12572775	[SUFU]		TRIM8	rs11595170	0.92	Pala_LEUCOCYTES	C	0.484	8.3e-16		T	C	-0.0322459	1.88791e-14		Increased
10	104285594	rs12572775	[SUFU]		TRIM8	rs4917978	0.92	Fehrmann_WHOLEBLOOD	A	9.26	2.0e-20		T	C	0.032006	2.93449e-14		NA
10	104285594	rs12572775	[SUFU]		SUFU	rs12766112	0.91	Zhernakova_WHOLEBLOOD-gene-primary	C	10.536	5.9e-26		C	T	-0.0318064	2.94947e-14		Decreased
10	104285594	rs12572775	[SUFU]		TMEM180	rs2274351	0.91	GTEx_WHOLEBLOOD	T	-0.215	8.1e-11		C	T	-0.0319969	2.09358e-14		Decreased
10	104285594	rs12572775	[SUFU]		TRIM8	rs2274351	0.91	Fairfax_MONOCYTES-LPS2	NA	NA	9.5e-31		C	T	-0.0319969	2.09358e-14		NA
10	104285594	rs12572775	[SUFU]		TMEM180	rs11191295	0.86	Nedelec_MACROPHAGES-baseline-asQTL	NA	-0.03	4.7e-12		A	G	-0.0311019	1.03356e-13		NA
10	104285594	rs12572775	[SUFU]		TMEM180	rs2025713	0.86	Battle_WHOLEBLOOD	NA	NA	1.6e-55		A	G	-0.031136	9.66792e-14		NA
10	104285594	rs12572775	[SUFU]		ACTR1A	rs11595149	0.85	Kasela_CD4TCELLS	C	6.312	2.7e-10		C	T	-0.0314217	5.79455e-14		Decreased
10	104285594	rs12572775	[SUFU]		C10orf32	rs10786678	0.85	LloydJones_WHOLEBLOOD	T	0.266	4.8e-21		C	T	0.0322005	3.00847e-14		Decreased
10	104285594	rs12572775	[SUFU]		TMEM180	rs35597970	0.85	GTEx_SPLEEN	CA	-0.669	3.1e-19		NA	NA	NA	NA		NA
10	104285594	rs12572775	[SUFU]		TRIM8	rs10786678	0.85	LloydJones_WHOLEBLOOD	T	-0.239	1.1e-16		C	T	0.0322005	3.00847e-14		Increased
10	104285594	rs12572775	[SUFU]		TMEM180	rs12570201	0.83	Zhernakova_WHOLEBLOOD-exon-primary	T	27.363	7.7e-165		T	C	-0.0309341	1.50707e-13		Decreased
10	104285594	rs12572775	[SUFU]		TMEM180	rs12570201	0.83	Zhernakova_WHOLEBLOOD-gene-primary	T	28.654	1.4e-180		T	C	-0.0309341	1.50707e-13		Decreased
10	104285594	rs12572775	[SUFU]		TMEM180	rs7342070	0.83	Hao_LUNG	T	8.55	0.0e+00		T	C	-0.0310271	1.21794e-13		Decreased
11	65559266	rs10791824	[OVOL1]		EFEMP2	rs10791824	same_snp	Zhernakova_WHOLEBLOOD-gene-primary	A	10.458	1.3e-25		A	G	0.034772	1.82973e-16		Increased
11	65559266	rs10791824	[OVOL1]		OVOL1	rs10791824	same_snp	GTEx_LCLS	G	-0.767	2.6e-12		A	G	0.034772	1.82973e-16		Increased
11	65559266	rs10791824	[OVOL1]		SNX32	rs10791824	same_snp	Zhernakova_WHOLEBLOOD-gene-primary	A	6.392	1.6e-10		A	G	0.034772	1.82973e-16		Increased
11	65559266	rs10791824	[OVOL1]		OVOL1	rs479844	0.9	Geuvadis_LCLS	NA	NA	6.8e-36		A	G	0.0333083	1.96701e-15		NA
12	56384804	rs705699	[RAB5B]		SUOX	rs705699	same_snp	Battle_WHOLEBLOOD	NA	NA	9.0e-40		G	A	0.0248416	3.6073e-09		NA
12	56384804	rs705699	[RAB5B]		SUOX	rs705699	same_snp	Fairfax_MONOCYTES-NAIVE	NA	NA	9.3e-23		G	A	0.0248416	3.6073e-09		NA
12	56384804	rs705699	[RAB5B]		SUOX	rs705699	same_snp	GTEx_SPLEEN	A	-0.691	1.3e-16		G	A	0.0248416	3.6073e-09		Increased
12	56384804	rs705699	[RAB5B]		SUOX	rs705699	same_snp	Zhernakova_WHOLEBLOOD-exon-primary	A	-19.896	4.4e-88		G	A	0.0248416	3.6073e-09		Increased
12	56384804	rs705699	[RAB5B]		SUOX	rs705699	same_snp	Zhernakova_WHOLEBLOOD-exonratio-primary	A	-9.458	3.1e-21		G	A	0.0248416	3.6073e-09		NA
12	56384804	rs705699	[RAB5B]		SUOX	rs705699	same_snp	Zhernakova_WHOLEBLOOD-gene-primary	A	-23.238	1.9e-119		G	A	0.0248416	3.6073e-09		Increased
12	56384804	rs705699	[RAB5B]		RPS26	rs773114	0.99	LloydJones_WHOLEBLOOD	T	1.071	0.0e+00		A	T	0.0246925	4.37822e-09		Decreased
12	56384804	rs705699	[RAB5B]		SUOX	rs1081975	0.99	GTEx_LUNG	G	-0.312	5.2e-30		C	G	0.0245247	6.07543e-09		Increased
12	56384804	rs705699	[RAB5B]		SUOX	rs1873914	0.99	Geuvadis_LCLS	NA	NA	7.8e-12		G	C	0.0246801	4.43591e-09		NA
12	56384804	rs705699	[RAB5B]		SUOX	rs1873914	0.99	GTEx_SKIN	C	-0.467	5.4e-47		G	C	0.0246801	4.43591e-09		Increased
12	56384804	rs705699	[RAB5B]		SUOX	rs1873914	0.99	GTEx_WHOLEBLOOD	C	-0.224	6.2e-15		G	C	0.0246801	4.43591e-09		Increased
12	56384804	rs705699	[RAB5B]		SUOX	rs1873914	0.99	Raj_MONOCYTES	NA	NA	2.3e-19		G	C	0.0246801	4.43591e-09		NA
12	56384804	rs705699	[RAB5B]		SUOX	rs2017445	0.9	Pala_LEUCOCYTES	G	0.704	1.1e-30		NA	NA	NA	NA		NA
12	56384804	rs705699	[RAB5B]		RPS26	rs10876864	0.86	Barreiro_DENDRITIC-NotInfected	NA	NA	2.5e-12		G	A	-0.0247003	3.97325e-09		NA
12	56384804	rs705699	[RAB5B]		RPS26	rs10876864	0.86	Battle_WHOLEBLOOD	NA	NA	1.0e-20		G	A	-0.0247003	3.97325e-09		NA
12	56384804	rs705699	[RAB5B]		RPS26	rs10876864	0.86	Dimas_LCLS	NA	NA	0.0e+00		G	A	-0.0247003	3.97325e-09		NA
12	56384804	rs705699	[RAB5B]		RPS26	rs10876864	0.86	Dimas_TCELLS	NA	NA	0.0e+00		G	A	-0.0247003	3.97325e-09		NA
12	56384804	rs705699	[RAB5B]		RPS26	rs10876864	0.86	Geuvadis_LCLS	NA	NA	8.1e-36		G	A	-0.0247003	3.97325e-09		NA
12	56384804	rs705699	[RAB5B]		RPS26	rs10876864	0.86	GTEx_LCLS	A	-1.082	6.5e-43		G	A	-0.0247003	3.97325e-09		Decreased
12	56384804	rs705699	[RAB5B]		RPS26	rs10876864	0.86	Kim_MONOCYTES-Baseline	NA	NA	4.8e-36		G	A	-0.0247003	3.97325e-09		NA
12	56384804	rs705699	[RAB5B]		RPS26	rs10876864	0.86	Kim_MONOCYTES-LPS	NA	NA	1.4e-36		G	A	-0.0247003	3.97325e-09		NA
12	56384804	rs705699	[RAB5B]		SUOX	rs10876864	0.86	Yao_WHOLEBLOOD	A	0.061	5.9e-69		G	A	-0.0247003	3.97325e-09		Increased
12	56384804	rs705699	[RAB5B]		RPS26	rs1131017	0.85	Dinarzo_WHOLEBLOOD	G	-1.241	3.6e-45		C	G	-0.0242842	7.30915e-09		Decreased
12	56384804	rs705699	[RAB5B]		RPS26	rs1131017	0.85	GTEx_LUNG	G	-1.1	1.5e-150		C	G	-0.0242842	7.30915e-09		Decreased
12	56384804	rs705699	[RAB5B]		RPS26	rs1131017	0.85	GTEx_SKIN	G	-1.123	1.5e-195		C	G	-0.0242842	7.30915e-09		Decreased
12	56384804	rs705699	[RAB5B]		RPS26	rs1131017	0.85	GTEx_SPLEEN	G	-1.117	6.0e-59		C	G	-0.0242842	7.30915e-09		Decreased
12	56384804	rs705699	[RAB5B]		RPS26	rs1131017	0.85	GTEx_WHOLEBLOOD	G	-1.07	5.8e-101		C	G	-0.0242842	7.30915e-09		Decreased
12	56384804	rs705699	[RAB5B]		RPS26	rs1131017	0.85	Luo_SMALLAIRWAYS	G	-0.501	4.8e-22		C	G	-0.0242842	7.30915e-09		Decreased
12	56384804	rs705699	[RAB5B]		RPS26	rs1131017	0.85	Nedelec_MACROPHAGES-baseline	NA	-232.393	1.8e-39		C	G	-0.0242842	7.30915e-09		NA
12	56384804	rs705699	[RAB5B]		RPS26	rs1131017	0.85	Nedelec_MACROPHAGES-listeria-asQTL	NA	0.005	3.0e-11		C	G	-0.0242842	7.30915e-09		NA
12	56384804	rs705699	[RAB5B]		RPS26	rs1131017	0.85	Nedelec_MACROPHAGES-listeria	NA	-191.178	2.8e-38		C	G	-0.0242842	7.30915e-09		NA
12	56384804	rs705699	[RAB5B]		RPS26	rs1131017	0.85	Nedelec_MACROPHAGES-salmonella	NA	-157.432	6.2e-38		C	G	-0.0242842	7.30915e-09		NA
12	56384804	rs705699	[RAB5B]		RPS26	rs1131017	0.85	Pala_LEUCOCYTES	G	-1.207	6.2e-102		C	G	-0.0242842	7.30915e-09		Decreased
12	56384804	rs705699	[RAB5B]		RPS26	rs1131017	0.85	Quach_MONOCYTES-baseline	NA	-0.84	6.1e-39		C	G	-0.0242842	7.30915e-09		NA
12	56384804	rs705699	[RAB5B]		RPS26	rs1131017	0.85	Quach_MONOCYTES-LPS	NA	-0.58	1.7e-25		C	G	-0.0242842	7.30915e-09		NA
12	56384804	rs705699	[RAB5B]		RPS26	rs1131017	0.85	Quach_MONOCYTES-Pam3CSK4	NA	-0.5	2.5e-27		C	G	-0.0242842	7.30915e-09		NA
12	56384804	rs705699	[RAB5B]		RPS26	rs1131017	0.85	Quach_MONOCYTES-R848	NA	-0.6	3.9e-29		C	G	-0.0242842	7.30915e-09		NA
12	56384804	rs705699	[RAB5B]		RPS26	rs1131017	0.85	Walsh_WHOLEBLOOD	NA	1.249	2.6e-108		C	G	-0.0242842	7.30915e-09		NA
12	56384804	rs705699	[RAB5B]		RPS26	rs1131017	0.85	Zhernakova_WHOLEBLOOD-exonratio-primary	C	-37.024	9.8e-198		C	G	-0.0242842	7.30915e-09		NA
12	57493727	rs3024971	[STAT6]		NAB2	rs1059513	1	Fehrmann_WHOLEBLOOD	G	-8.71	3.1e-18		T	C	-0.0430242	4.76001e-10		NA
12	57493727	rs3024971	[STAT6]		STAT6	rs1059513	1	Fehrmann_WHOLEBLOOD	G	-8.71	3.1e-18		T	C	-0.0430242	4.76001e-10		NA
12	121202664	rs9431	[SPPL3]		SPPL3	rs666976	0.99	Raj_MONOCYTES	NA	NA	3.8e-14		T	C	0.0272803	5.82239e-11		NA
12	121202664	rs9431	[SPPL3]		OASL	rs11611087	0.88	Fehrmann_WHOLEBLOOD	G	-6.54	6.2e-11		C	T	-0.0251641	1.82383e-09		NA
12	121202664	rs9431	[SPPL3]		SPPL3	rs3809313	0.88	Raj_CD4TCELLS	NA	NA	7.9e-11		T	C	-0.025234	1.65975e-09		NA
13	43034968	rs1853573	AKAP11--[]--TNFSF11		TNFSF11	rs1853573	same_snp	Geuvadis_LCLS	NA	NA	6.2e-12		G	C	-0.0289319	4.19238e-12		NA
13	43034968	rs1853573	AKAP11--[]--TNFSF11		TNFSF11	rs9594759	0.97	Huang_LCLS	C	0.381	5.4e-24		C	T	-0.0272755	6.75994e-11		Decreased
15	61069988	rs11071559	[RORA]		RP11-554D20.1	rs11633029	0.85	Zhernakova_WHOLEBLOOD-gene-primary	C	6.396	1.6e-10		T	C	-0.0393402	2.28122e-10		Increased
15	67455630	rs56062135	[SMAD3]		AAGAB	rs17293632	0.99	Zhernakova_WHOLEBLOOD-gene-primary	T	-7.368	1.7e-13		C	T	0.0278964	7.19447e-09		Increased
15	90936225	rs2601191	[IQGAP1]		IQGAP1	rs2074585	0.83	Geuvadis_LCLS	NA	NA	2.2e-16		G	A	-0.0270097	9.17711e-11		NA
15	90936225	rs2601191	[IQGAP1]		IQGAP1	rs2074585	0.83	GTEx_SKIN	A	0.349	1.1e-44		G	A	-0.0270097	9.17711e-11		Increased
15	90936225	rs2601191	[IQGAP1]		IQGAP1	rs2074585	0.83	GTEx_WHOLEBLOOD	A	0.144	2.6e-15		G	A	-0.0270097	9.17711e-11		Increased
15	90936225	rs2601191	[IQGAP1]		IQGAP1	rs2074585	0.83	Huang_LCLS	A	0.279	2.7e-10		G	A	-0.0270097	9.17711e-11		Increased
15	90936225	rs2601191	[IQGAP1]		IQGAP1	rs2074585	0.83	Huang_PBMCS	A	0.326	5.4e-11		G	A	-0.0270097	9.17711e-11		Increased
15	90936225	rs2601191	[IQGAP1]		IQGAP1	rs2074585	0.83	LloydJones_WHOLEBLOOD	G	-0.522	6.2e-82		G	A	-0.0270097	9.17711e-11		Increased
15	90936225	rs2601191	[IQGAP1]		IQGAP1	rs2074585	0.83	Pala_LEUCOCYTES	A	0.825	3.7e-48		G	A	-0.0270097	9.17711e-11		Increased
15	90936225	rs2601191	[IQGAP1]		IQGAP1	rs2074585	0.83	Zhernakova_WHOLEBLOOD-exon-primary	A	27.231	2.8e-163		G	A	-0.0270097	9.17711e-11		Increased
15	90936225	rs2601191	[IQGAP1]		IQGAP1	rs2074585	0.83	Zhernakova_WHOLEBLOOD-gene-primary	A	23.944	1.1e-126		G	A	-0.0270097	9.17711e-11		Increased
17	38067020	rs4795400	[GSDMB]		ORMDL3	rs9303279	0.94	Kasela_CD4TCELLS	G	-11.267	1.9e-29		G	C	0.0485016	2.97032e-31		Decreased
17	38067020	rs4795400	[GSDMB]		GSDMB	rs2872507	0.93	Raj_CD4TCELLS	NA	NA	2.4e-54		G	A	-0.0478764	1.4023e-30		NA
17	38067020	rs4795400	[GSDMB]		ORMDL3	rs36038753	0.93	Jansen_WHOLEBLOOD	T	-0.169	3.2e-23		G	T	-0.0480291	9.26171e-31		Decreased
17	38067020	rs4795400	[GSDMB]		ORMDL3	rs4795398	0.93	Raj_CD4TCELLS	NA	NA	1.4e-47		C	T	-0.0479373	1.18567e-30		NA
17	38067020	rs4795400	[GSDMB]		GSDMB	rs4795397	0.91	Kasela_CD4TCELLS	G	-10.41	2.2e-25		A	G	-0.0462856	1.09375e-28		Decreased
17	38067020	rs4795400	[GSDMB]		GSDMB	rs1008723	0.87	GTEx_LUNG	T	-0.217	2.5e-16		G	T	-0.0472595	7.73616e-30		Decreased
17	38067020	rs4795400	[GSDMB]		IKZF3	rs9909593	0.86	Jansen_WHOLEBLOOD	G	0.339	3.1e-91		A	G	-0.046641	4.07519e-29		Increased
17	38067020	rs4795400	[GSDMB]		ORMDL3	rs4795405	0.85	Fehrmann_WHOLEBLOOD	A	-17.59	2.8e-69		T	C	0.0466883	6.46023e-29		NA
17	38067020	rs4795400	[GSDMB]		ORMDL3	rs4795405	0.85	Murphy_CD4TCELLS	NA	NA	3.0e-10		T	C	0.0466883	6.46023e-29		NA
17	38067020	rs4795400	[GSDMB]		ORMDL3	rs4795405	0.85	Zhernakova_WHOLEBLOOD-exonratio-primary	T	-9.149	5.8e-20		T	C	0.0466883	6.46023e-29		NA
17	38067020	rs4795400	[GSDMB]		ZPBP2	rs10445308	0.85	Hao_LUNG	T	6.24	4.5e-10		C	T	-0.0465523	5.10135e-29		Increased
17	38067020	rs4795400	[GSDMB]		GSDMB	rs2305479	0.84	Battle_WHOLEBLOOD-splice	NA	NA	8.8e-125		C	T	-0.0469525	1.69164e-29		NA
17	38067020	rs4795400	[GSDMB]		GSDMB	rs2305479	0.84	Kasela_CD8TCELLS	T	-14.704	6.1e-49		C	T	-0.0469525	1.69164e-29		Decreased
17	38067020	rs4795400	[GSDMB]		GSDMB	rs2305479	0.84	Peters_CD8TCELLS	NA	NA	1.9e-10		C	T	-0.0469525	1.69164e-29		NA
17	38067020	rs4795400	[GSDMB]		GSDMB	rs2305479	0.84	Zhernakova_WHOLEBLOOD-exonratio-primary	C	22.842	1.8e-115		C	T	-0.0469525	1.69164e-29		NA
17	38067020	rs4795400	[GSDMB]		IKZF3	rs2305479	0.84	Zhernakova_WHOLEBLOOD-gene-primary	C	-9.397	5.6e-21		C	T	-0.0469525	1.69164e-29		Increased
17	38067020	rs4795400	[GSDMB]		GSDMB	rs2290400	0.83	Hao_LUNG	G	-7.86	4.0e-15		T	C	-0.0475117	3.88171e-30		NA
17	38067020	rs4795400	[GSDMB]		GSDMB	rs56380902	0.83	Pala_LEUCOCYTES	T	1.112	3.4e-83		T	C	-0.0473213	6.76998e-30		Decreased
17	38067020	rs4795400	[GSDMB]		ORMDL3	rs56380902	0.83	Pala_LEUCOCYTES	T	1.163	6.1e-92		T	C	-0.0473213	6.76998e-30		Decreased
17	38067020	rs4795400	[GSDMB]		IKZF3	rs869402	0.82	Pala_LEUCOCYTES	T	0.385	1.4e-11		T	C	0.0459947	2.48298e-28		Increased
17	38756969	rs7216890	CCR7-[]-SMARCE1		SMARCE1	rs7216890	same_snp	Fairfax_MONOCYTES-IFN	NA	NA	1.4e-38		G	T	0.0329747	7.19857e-14		NA
18	60009814	rs4574025	[TNFRSF11A]		PIGN	rs8086340	0.95	Zhernakova_WHOLEBLOOD-gene-primary	C	-6.696	2.1e-11		C	G	0.0316264	5.44917e-14		Decreased
18	61442619	rs12964116	[SERPINB7]		SERPINB7	rs12964116	same_snp	GTEx_SKIN	G	-0.72	1.6e-12		A	G	0.108267	6.24321e-23		Increased
