# Supplementary material for: Age-of-onset information helps identify 76 genetic variants associated with allergic disease
Source: PLoS Genet. 2020 Jun 30;16(6):e1008725. doi: 10.1371/journal.pgen.1008725 (PMC7367489; doi:10.1371/journal.pgen.1008725)
Supplement: S10 Table — (XLS) [file pgen.1008725.s023.xls]

## Sheet: Supp Table 10
Supplementary Table 10. Sentinel eQTL in LD (r2>0.8) with sentinel variants jointly associated with allergic disease age-of-onset and allergic-disease risk.
Chr	Bp	Sentinel SNP	Context		Gene	Sentinel eQTL	r2	eQTL dataset	Association between sentinel eQTL and gene expression				Association between sentinel eQTL and age-of-onset					Directional effect of allele that increases age-of-onset on gene expression
									Effect allele	Effect	P-value		Effect allele	Other allele	Beta	P-value
2	30846848	rs7565907	[LCLAT1]		LCLAT1	rs1357850	0.83	Grundberg_LCLS	G	-0.148	4.7e-13		A	G	0.016	1.1e-04		Increased
2	30846848	rs7565907	[LCLAT1]		LCLAT1	rs1525063	0.8	Geuvadis_LCLS	NA	NA	5.7e-16		T	C	0.016	1.2e-04		NA
2	37137123	rs112844988	[STRN]		STRN	rs112844988	same_snp	GTEx_WHOLEBLOOD	G	0.151	4.9e-10		C	G	0.021	1.6e-06		Decreased
2	203487023	rs72926957	BMPR2-[]-FAM117B		FAM117B	rs72926966	1	LloydJones_WHOLEBLOOD	A	-1.052	1.6e-299		C	A	-0.023	4.4e-07		Decreased
2	203487023	rs72926957	BMPR2-[]-FAM117B		FAM117B	rs113867238	1	GTEx_WHOLEBLOOD	A	-0.487	1.8e-27		G	A	-0.023	4.8e-07		Decreased
2	203487023	rs72926957	BMPR2-[]-FAM117B		FAM117B	rs113867238	1	Dinarzo_WHOLEBLOOD	G	0.885	5.8e-16		G	A	-0.023	4.8e-07		Decreased
2	203487023	rs72926957	BMPR2-[]-FAM117B		BMPR2	rs190303734	1	Zhernakova_WHOLEBLOOD-gene-primary	T	-6.781	1.2e-11		NA	NA	NA	NA		NA
2	203487023	rs72926957	BMPR2-[]-FAM117B		FAM117B	rs10189685	0.98	Battle_WHOLEBLOOD	NA	NA	3.1e-179		G	A	-0.023	5.8e-07		NA
2	203487023	rs72926957	BMPR2-[]-FAM117B		FAM117B	rs10189685	0.98	Fairfax_MONOCYTES-NAIVE	NA	NA	7.7e-160		G	A	-0.023	5.8e-07		NA
2	203487023	rs72926957	BMPR2-[]-FAM117B		FAM117B	rs10189685	0.98	Raj_MONOCYTES	NA	NA	2.8e-153		G	A	-0.023	5.8e-07		NA
2	203487023	rs72926957	BMPR2-[]-FAM117B		FAM117B	rs10189685	0.98	Zhernakova_WHOLEBLOOD-exon-primary	A	-20.096	7.9e-90		G	A	-0.023	5.8e-07		Decreased
2	203487023	rs72926957	BMPR2-[]-FAM117B		FAM117B	rs10189685	0.98	Davenport_LEUCOCYTES	NA	NA	2.3e-24		G	A	-0.023	5.8e-07		NA
2	203487023	rs72926957	BMPR2-[]-FAM117B		FAM117B	rs10189685	0.98	Peters_MONOCYTES	NA	NA	2.9e-19		G	A	-0.023	5.8e-07		NA
2	203487023	rs72926957	BMPR2-[]-FAM117B		FAM117B	rs35202091	0.94	Jansen_WHOLEBLOOD	T	-0.542	5.4e-223		C	T	-0.021	3.6e-06		Decreased
2	203487023	rs72926957	BMPR2-[]-FAM117B		FAM117B	rs72926986	0.94	Pala_LEUCOCYTES	G	1.146	4.2e-90		G	T	-0.021	4.7e-06		Decreased
2	203487023	rs72926957	BMPR2-[]-FAM117B		FAM117B	rs7568438	0.94	Peters_NEUTROPHILS	NA	NA	4.2e-10		C	T	-0.021	5.8e-06		NA
2	203487023	rs72926957	BMPR2-[]-FAM117B		FAM117B	rs72928971	0.92	Walsh_WHOLEBLOOD	NA	0.864	3.8e-29		A	G	-0.021	3.2e-06		NA
2	203487023	rs72926957	BMPR2-[]-FAM117B		FAM117B	rs2162495	0.92	Naranbhai_NEUTROPHILS	NA	NA	8.4e-20		A	G	-0.021	3.3e-06		NA
2	203487023	rs72926957	BMPR2-[]-FAM117B		FAM117B	rs182472492	0.86	Huang_PBMCS	A	0.457	4.0e-16		NA	NA	NA	NA		NA
3	56605990	rs6778373	[CCDC66]		CCDC66	rs6787227	0.99	Zhernakova_WHOLEBLOOD-exon-primary	G	-19.98	8.2e-89		A	G	-0.017	5.2e-05		Decreased
3	56605990	rs6778373	[CCDC66]		CCDC66	rs6787227	0.99	Zhernakova_WHOLEBLOOD-exonratio-primary	G	-19.44	3.6e-84		A	G	-0.017	5.2e-05		NA
3	56605990	rs6778373	[CCDC66]		FAM208A	rs4681994	0.99	Zhernakova_WHOLEBLOOD-exon-primary	C	-10.469	1.2e-25		T	C	-0.017	4.9e-05		Decreased
3	112643560	rs9870568	[CD200R1]		CD200R1	rs7652504	1	Jansen_WHOLEBLOOD	C	0.301	3.9e-54		C	T	-0.016	1.7e-04		Decreased
3	112643560	rs9870568	[CD200R1]		CD200R1	rs9870568	same_snp	Peters_MONOCYTES	NA	NA	1.7e-11		C	A	-0.016	1.7e-04		NA
5	131952222	rs6596086	[RAD50]		SLC22A5	rs2246176	0.98	Westra_WHOLEBLOOD	G	7.46	8.7e-14		A	G	0.026	5.6e-07		Decreased
6	32624874	rs28483633	HLA-DQA1-[]-HLA-DQB1		HLA-DQA1	rs114951191	1	Raj_MONOCYTES	NA	NA	1.5e-54		G	A	-0.104	1.2e-11		NA
6	32624874	rs28483633	HLA-DQA1-[]-HLA-DQB1		HLA-DQB1	rs114951191	1	Raj_MONOCYTES	NA	NA	2.5e-53		G	A	-0.104	1.2e-11		NA
6	32624874	rs28483633	HLA-DQA1-[]-HLA-DQB1		HLA-DQB2	rs114951191	1	Raj_MONOCYTES	NA	NA	9.3e-17		G	A	-0.104	1.2e-11		NA
6	32624874	rs28483633	HLA-DQA1-[]-HLA-DQB1		HLA-DQB1	rs116098592	1	LloydJones_WHOLEBLOOD	T	-0.707	8.0e-13		C	T	-0.097	1.3e-08		Decreased
6	149909491	rs9322188	[GINM1]		PCMT1	rs9322188	same_snp	Westra_WHOLEBLOOD	T	15.026	5.0e-51		C	T	0.015	7.3e-04		Decreased
6	149909491	rs9322188	[GINM1]		PCMT1	rs9322188	same_snp	Zhernakova_WHOLEBLOOD-polyAratio-primary	T	-9.485	2.4e-21		C	T	0.015	7.3e-04		NA
6	149909491	rs9322188	[GINM1]		NUP43	rs9767713	0.86	Westra_WHOLEBLOOD	G	-34.705	9.8e-198		T	G	0.012	7.5e-03		Increased
6	149909491	rs9322188	[GINM1]		NUP43	rs4870139	0.83	Hao_LUNG	T	8.36	0.0e+00		T	C	0.012	7.6e-03		Increased
6	149909491	rs9322188	[GINM1]		NUP43	rs4870139	0.83	Fairfax_MONOCYTES-NAIVE	NA	NA	4.7e-74		T	C	0.012	7.6e-03		NA
6	149909491	rs9322188	[GINM1]		NUP43	rs12529698	0.83	Peters_CD4TCELLS	NA	NA	1.1e-11		G	A	0.011	1.1e-02		NA
6	149909491	rs9322188	[GINM1]		NUP43	rs11155671	0.83	Peters_CD8TCELLS	NA	NA	3.7e-11		G	A	0.011	1.3e-02		NA
6	149909491	rs9322188	[GINM1]		NUP43	rs58189451	0.83	GTEx_SKIN	A	-0.231	2.1e-10		G	A	0.013	3.4e-03		Increased
6	149909491	rs9322188	[GINM1]		NUP43	rs3734295	0.82	Kim_MONOCYTES-LPS	NA	NA	2.7e-11		C	T	0.013	4.7e-03		NA
6	149909491	rs9322188	[GINM1]		NUP43	rs10782314	0.81	LloydJones_WHOLEBLOOD	T	-0.796	1.6e-175		C	T	0.01	2.5e-02		Increased
6	149909491	rs9322188	[GINM1]		NUP43	rs9479094	0.81	Battle_WHOLEBLOOD	NA	NA	2.3e-167		C	T	0.01	2.0e-02		NA
6	149909491	rs9322188	[GINM1]		NUP43	rs9767123	0.81	Fairfax_MONOCYTES-LPS24	NA	NA	2.8e-83		A	G	0.011	1.5e-02		NA
6	149909491	rs9322188	[GINM1]		NUP43	rs4870049	0.81	Jansen_WHOLEBLOOD	T	-0.246	3.3e-43		G	T	0.01	2.9e-02		Increased
6	149909491	rs9322188	[GINM1]		NUP43	rs12660304	0.81	Zeller_MONOCYTES	NA	NA	4.6e-42		T	C	0.01	2.3e-02		NA
6	149909491	rs9322188	[GINM1]		NUP43	rs9479094	0.81	Huang_LCLS	T	0.326	5.0e-25		C	T	0.01	2.0e-02		Decreased
6	149909491	rs9322188	[GINM1]		PCMT1	rs12660304	0.81	Zeller_MONOCYTES	NA	NA	3.0e-19		T	C	0.01	2.3e-02		NA
6	149909491	rs9322188	[GINM1]		GINM1	rs9322194	0.81	Geuvadis_LCLS	NA	NA	1.2e-15		C	T	0.013	4.6e-03		NA
6	149909491	rs9322188	[GINM1]		NUP43	rs12526675	0.81	Peters_NEUTROPHILS	NA	NA	1.3e-14		C	A	0.01	2.5e-02		NA
6	149909491	rs9322188	[GINM1]		NUP43	rs9479094	0.81	Peters_MONOCYTES	NA	NA	1.0e-13		C	T	0.01	2.0e-02		NA
6	149909491	rs9322188	[GINM1]		NUP43	rs9478291	0.81	Dixon_LCLS	A	-0.485	1.3e-10		A	G	0.01	2.3e-02		Decreased
6	149909491	rs9322188	[GINM1]		PCMT1	rs11155680	0.8	Jansen_WHOLEBLOOD	T	0.376	2.8e-132		C	T	0.01	2.4e-02		Decreased
6	149909491	rs9322188	[GINM1]		NUP43	rs10872646	0.8	Raj_MONOCYTES	NA	NA	2.8e-70		A	G	0.01	2.3e-02		NA
6	149909491	rs9322188	[GINM1]		NUP43	rs10872646	0.8	Raj_CD4TCELLS	NA	NA	1.4e-65		A	G	0.01	2.3e-02		NA
6	149909491	rs9322188	[GINM1]		NUP43	rs2151909	0.8	Pala_LEUCOCYTES	C	0.973	1.3e-57		NA	NA	NA	NA		NA
6	149909491	rs9322188	[GINM1]		GINM1	rs9322197	0.8	Jansen_WHOLEBLOOD	A	-0.267	6.3e-44		C	A	0.012	7.1e-03		Increased
6	149909491	rs9322188	[GINM1]		NUP43	rs10872646	0.8	Fehrmann_WHOLEBLOOD	G	-13.62	3.2e-42		A	G	0.01	2.3e-02		Increased
6	149909491	rs9322188	[GINM1]		PCMT1	rs9479808	0.8	LloydJones_WHOLEBLOOD	T	0.371	6.6e-39		A	T	0.01	2.5e-02		Decreased
6	149909491	rs9322188	[GINM1]		NUP43	rs9479808	0.8	GTEx_WHOLEBLOOD	T	-0.388	4.1e-33		A	T	0.01	2.5e-02		Increased
6	149909491	rs9322188	[GINM1]		PCMT1	rs9322220	0.8	Zhernakova_WHOLEBLOOD-gene-primary	C	7.938	2.1e-15		G	C	0.01	1.7e-02		Decreased
6	149909491	rs9322188	[GINM1]		LATS1	rs11155677	0.8	Kasela_CD8TCELLS	G	-7.671	1.7e-14		C	G	0.01	2.4e-02		Increased
6	149909491	rs9322188	[GINM1]		PCMT1	rs1413655	0.78	Pala_LEUCOCYTES	A	-0.47	1.6e-14		A	G	0.011	1.5e-02		Decreased
6	149909491	rs9322188	[GINM1]		PCMT1	rs2275046	0.78	Fehrmann_WHOLEBLOOD	G	7.2	5.8e-13		A	G	0.011	1.5e-02		Decreased
10	6625378	rs2255088	[PRKCQ-AS1]		PRKCQ	rs2255088	same_snp	Pala_LEUCOCYTES	T	0.527	6.4e-16		T	C	0.021	1.5e-06		Increased
16	50885211	rs8056255	CYLD-[]--SALL1		NOD2	rs72798422	0.83	LloydJones_WHOLEBLOOD	C	-0.573	2.7e-17		T	C	0.045	7.2e-05		Increased
17	40741013	rs12951632	[FAM134C]		MLX	rs12951632	same_snp	Zhernakova_WHOLEBLOOD-exon-primary	C	12.655	1.0e-36		T	C	-0.026	2.7e-08		Increased
17	40741013	rs12951632	[FAM134C]		MLX	rs12951632	same_snp	Zhernakova_WHOLEBLOOD-gene-primary	C	11.509	1.2e-30		T	C	-0.026	2.7e-08		Increased
17	40741013	rs12951632	[FAM134C]		FAM134C	rs112581665	1	Walsh_WHOLEBLOOD	NA	0.71	2.6e-20		NA	NA	NA	NA		NA
17	40741013	rs12951632	[FAM134C]		PSMC3IP	rs12951632	same_snp	Zhernakova_WHOLEBLOOD-gene-primary	C	8.972	2.9e-19		T	C	-0.026	2.7e-08		Increased
17	40741013	rs12951632	[FAM134C]		MLX	rs10454087	1	Battle_WHOLEBLOOD-splice	NA	NA	3.8e-18		C	T	-0.025	4.2e-08		NA
17	40741013	rs12951632	[FAM134C]		MLX	rs591939	0.84	Pala_LEUCOCYTES	A	-0.547	7.4e-14		A	G	-0.025	4.2e-07		Increased
17	40741013	rs12951632	[FAM134C]		BECN1	rs2292749	0.81	Westra_WHOLEBLOOD	T	8.917	4.8e-19		C	T	-0.025	2.8e-08		Increased
17	76244926	rs72901762	TMEM235-[]-LOC100996291		RP11-219G17.4	rs72901751	0.97	GTEx_WHOLEBLOOD	G	0.275	7.8e-11		T	G	-0.019	4.5e-05		Increased
17	76244926	rs72901762	TMEM235-[]-LOC100996291		RP11-219G17.4	rs55730737	0.93	Zhernakova_WHOLEBLOOD-gene-primary	A	14.513	1.0e-47		T	A	-0.019	4.7e-05		Increased
17	76244926	rs72901762	TMEM235-[]-LOC100996291		RP11-219G17.4	rs72909022	0.9	Zhernakova_WHOLEBLOOD-exonratio-primary	T	6.724	1.8e-11		C	T	-0.019	7.0e-05		NA
17	76244926	rs72901762	TMEM235-[]-LOC100996291		THA1P	rs72901753	0.85	GTEx_LUNG	C	0.619	1.7e-25		G	C	-0.018	3.8e-05		Increased
17	76244926	rs72901762	TMEM235-[]-LOC100996291		RP11-219G17.4	rs72901753	0.85	GTEx_LUNG	C	0.39	2.7e-13		G	C	-0.018	3.8e-05		Increased
17	76244926	rs72901762	TMEM235-[]-LOC100996291		RP11-219G17.4	rs111497799	0.83	Zhernakova_WHOLEBLOOD-exon-primary	G	11.088	1.4e-28		A	G	-0.016	3.4e-04		Increased
18	48558415	rs35014537	[SMAD4]		RP11-729L2.2	rs12457256	0.99	Zhernakova_WHOLEBLOOD-gene-primary	T	13.603	3.9e-42		G	T	0.016	1.4e-04		Decreased
18	48558415	rs35014537	[SMAD4]		SMAD4	rs12457256	0.99	Zhernakova_WHOLEBLOOD-gene-primary	T	13.603	3.9e-42		G	T	0.016	1.4e-04		Decreased
18	48558415	rs35014537	[SMAD4]		RP11-729L2.2	rs12709747	0.96	Zhernakova_WHOLEBLOOD-exon-primary	A	17.582	3.4e-69		G	A	0.017	9.4e-05		Decreased
18	48558415	rs35014537	[SMAD4]		SMAD4	rs12709747	0.96	Zhernakova_WHOLEBLOOD-exon-primary	A	17.582	3.4e-69		G	A	0.017	9.4e-05		Decreased
18	48558415	rs35014537	[SMAD4]		SMAD4	rs7229678	0.95	Westra_WHOLEBLOOD	C	6.8	1.0e-11		G	C	0.017	7.5e-05		Decreased
19	1170445	rs4807630	[SBNO2]		ABCA7	rs4807612	0.86	Zhernakova_WHOLEBLOOD-gene-primary	C	-8.933	4.1e-19		T	C	0.019	2.3e-05		Increased
22	21939675	rs5754217	[UBE2L3]		UBE2L3	rs5998644	1	LloydJones_WHOLEBLOOD	C	0.927	6.8e-169		T	C	0.015	4.3e-03		Decreased
22	21939675	rs5754217	[UBE2L3]		UBE2L3	rs12158299	1	Zhernakova_WHOLEBLOOD-exon-primary	T	26.72	2.8e-157		C	T	0.014	7.9e-03		Decreased
22	21939675	rs5754217	[UBE2L3]		UBE2L3	rs12158299	1	Zhernakova_WHOLEBLOOD-gene-primary	T	22.595	4.9e-113		C	T	0.014	7.9e-03		Decreased
22	21939675	rs5754217	[UBE2L3]		UBE2L3	rs5754217	same_snp	Battle_WHOLEBLOOD	NA	NA	1.3e-112		G	T	0.015	3.8e-03		NA
22	21939675	rs5754217	[UBE2L3]		UBE2L3	rs878825	1	Fairfax_MONOCYTES-NAIVE	NA	NA	6.1e-92		T	C	0.015	4.8e-03		NA
22	21939675	rs5754217	[UBE2L3]		UBE2L3	rs2283790	1	Zeller_MONOCYTES	NA	NA	1.3e-76		A	G	0.014	6.8e-03		NA
22	21939675	rs5754217	[UBE2L3]		UBE2L3	rs5754217	same_snp	Zhernakova_WHOLEBLOOD-exonratio-primary	T	-16.9	4.5e-64		G	T	0.015	3.8e-03		NA
22	21939675	rs5754217	[UBE2L3]		UBE2L3	rs12158299	1	Zhernakova_WHOLEBLOOD-polyAratio-primary	T	-15.405	1.5e-53		C	T	0.014	7.9e-03		NA
22	21939675	rs5754217	[UBE2L3]		UBE2L3	rs5754217	same_snp	Walsh_WHOLEBLOOD	NA	-0.957	1.4e-39		G	T	0.015	3.8e-03		NA
22	21939675	rs5754217	[UBE2L3]		UBE2L3	rs5998672	1	Grundberg_LCLS	G	-0.182	4.6e-25		G	A	0.015	4.7e-03		Decreased
22	21939675	rs5754217	[UBE2L3]		UBE2L3	rs181359	1	Yao_WHOLEBLOOD	G	-0.043	3.0e-24		G	A	0.014	7.4e-03		Decreased
22	21939675	rs5754217	[UBE2L3]		UBE2L3	rs11089629	1	Huang_LCLS	T	-0.321	1.3e-23		T	G	0.015	3.6e-03		Decreased
22	21939675	rs5754217	[UBE2L3]		CCDC116	rs878825	1	GTEx_LUNG	C	-0.584	1.2e-22		T	C	0.015	4.8e-03		Increased
22	21939675	rs5754217	[UBE2L3]		UBE2L3	rs5754295	1	Jansen_WHOLEBLOOD	A	0.217	1.2e-21		C	A	0.014	6.8e-03		Decreased
22	21939675	rs5754217	[UBE2L3]		UBE2L3	rs878825	1	Raj_CD4TCELLS	NA	NA	1.7e-21		T	C	0.015	4.8e-03		NA
22	21939675	rs5754217	[UBE2L3]		UBE2L3	rs5754217	same_snp	Raj_MONOCYTES	NA	NA	1.4e-18		G	T	0.015	3.8e-03		NA
22	21939675	rs5754217	[UBE2L3]		UBE2L3	rs131659	1	Naranbhai_NEUTROPHILS	NA	NA	6.2e-16		NA	NA	NA	NA		NA
22	21939675	rs5754217	[UBE2L3]		UBE2L3	rs4821112	1	Andiappan_NEUTROPHILS	NA	NA	8.7e-15		G	A	0.014	6.7e-03		NA
22	21939675	rs5754217	[UBE2L3]		UBE2L3	rs5754422	1	GTEx_WHOLEBLOOD	G	0.18	2.1e-14		A	G	0.014	6.6e-03		Decreased
22	21939675	rs5754217	[UBE2L3]		UBE2L3	rs5998619	1	Huang_PBMCS	G	-0.511	4.4e-14		G	A	0.014	7.2e-03		Decreased
22	21939675	rs5754217	[UBE2L3]		UBE2L3	rs181363	1	Nedelec_MACROPHAGES-baseline-asQTL	NA	0.059	7.8e-13		A	G	0.015	4.3e-03		NA
22	21939675	rs5754217	[UBE2L3]		UBE2L3	rs878825	1	Nedelec_MACROPHAGES-salmonella-asQTL	NA	0.031	7.4e-10		T	C	0.015	4.8e-03		NA
22	21939675	rs5754217	[UBE2L3]		CCDC116	rs7444	0.97	GTEx_SKIN	C	-0.601	2.3e-16		T	C	0.015	4.0e-03		Increased
22	21939675	rs5754217	[UBE2L3]		UBE2L3	rs7444	0.97	Nedelec_MACROPHAGES-listeria-asQTL	NA	0.048	2.5e-15		T	C	0.015	4.0e-03		NA
22	21939675	rs5754217	[UBE2L3]		UBE2L3	rs7444	0.97	Barreiro_DENDRITIC-NotInfected	NA	NA	3.8e-10		T	C	0.015	4.0e-03		NA
22	21939675	rs5754217	[UBE2L3]		UBE2L3	rs5754387	0.96	Grundberg_SKIN	G	-0.17	3.7e-15		G	C	0.013	1.0e-02		Decreased
22	21939675	rs5754217	[UBE2L3]		CCDC116	rs5754387	0.96	Zhernakova_WHOLEBLOOD-exon-primary	C	-6.685	2.3e-11		G	C	0.013	1.0e-02		Increased
22	21939675	rs5754217	[UBE2L3]		UBE2L3	rs5754344	0.92	Pala_LEUCOCYTES	A	-0.977	2.3e-30		A	G	0.014	1.0e-02		Decreased
22	21939675	rs5754217	[UBE2L3]		CCDC116	rs5998509	0.92	Zhernakova_WHOLEBLOOD-gene-primary	T	-10.418	2.0e-25		C	T	0.013	1.1e-02		Increased
22	21939675	rs5754217	[UBE2L3]		UBE2L3	rs4821116	0.92	Davenport_LEUCOCYTES	NA	NA	3.5e-19		C	T	0.013	1.2e-02		NA
22	21939675	rs5754217	[UBE2L3]		CCDC116	rs4821116	0.92	Battle_WHOLEBLOOD	NA	NA	6.5e-18		C	T	0.013	1.2e-02		NA
22	21939675	rs5754217	[UBE2L3]		UBE2L3	rs2256609	0.92	Geuvadis_LCLS	NA	NA	3.4e-13		A	G	0.013	1.2e-02		NA
22	21939675	rs5754217	[UBE2L3]		UBE2L3	rs2298428	0.88	Kim_MONOCYTES-Baseline	NA	NA	5.7e-14		C	T	0.014	9.0e-03		NA
