# Supplementary material for: Age-of-onset information helps identify 76 genetic variants associated with allergic disease
Source: PLoS Genet. 2020 Jun 30;16(6):e1008725. doi: 10.1371/journal.pgen.1008725 (PMC7367489; doi:10.1371/journal.pgen.1008725)
Supplement: S11 Table — (XLS) [file pgen.1008725.s024.xls]

## Sheet: Supp Table 11
Supplementary Table 11. Non-synonymous SNPs in LD (r2>0.8) with sentinel variants associated with allergic disease.
Chr	Bp	Sentinel SNP	Context		Gene	Sentinel eQTL	r2	Amino-acid change
Sentinel variants identified in GWAS of age-of-onset
1	152285861	rs61816761	[FLG]		FLG	rs61816761	1	FLG:NM_002016:exon3:c.C1501T:p.R501X
1	155142927	rs4971089	[KRTCAP2]		EFNA1	rs4745	0.825807	EFNA1:NM_182685:exon3:c.A410T:p.D137V,EFNA1:NM_004428:exon4:c.A476T:p.D159V
4	38792340	rs6531663	TLR10-[]-TLR1		TLR1	rs5743618	0.817105	TLR1:NM_003263:exon4:c.G1805T:p.S602I
4	38792340	rs6531663	TLR10-[]-TLR1		TLR1	rs4833095	0.983717	TLR1:NM_003263:exon4:c.A743G:p.N248S
12	111973358	rs597808	[ATXN2]		SH2B3	rs3184504	0.964182	SH2B3:NM_001291424:exon2:c.T178C:p.W60R,SH2B3:NM_005475:exon3:c.T784C:p.W262R
17	38067020	rs4795400	[GSDMB]		GSDMB	rs2305480	0.966091	GSDMB:NM_018530:exon6:c.C865T:p.P289S,GSDMB:NM_001042471:exon8:c.C892T:p.P298S,GSDMB:NM_001165959:exon8:c.C904T:p.P302S,GSDMB:NM_001165958:exon9:c.C931T:p.P311S
17	38067020	rs4795400	[GSDMB]		GSDMB	rs2305479	0.807098	GSDMB:NM_018530:exon6:c.G844A:p.G282R,GSDMB:NM_001042471:exon8:c.G871A:p.G291R,GSDMB:NM_001165959:exon8:c.G883A:p.G295R,GSDMB:NM_001165958:exon9:c.G910A:p.G304R
Sentinel variants identified in multivariate GWAS of age-of-onset and case-control status
1	2510755	rs10910095	TNFRSF14-[]-FAM213B		TNFRSF14	rs2234167	0.987289	TNFRSF14:NM_003820:exon7:c.G721A:p.V241I
3	56605990	rs6778373	[CCDC66]		CCDC66	rs7637449	1	CCDC66:NM_001012506:exon10:c.G1277A:p.R426Q,CCDC66:NM_001141947:exon10:c.G1379A:p.R460Q
3	56605990	rs6778373	[CCDC66]		CCDC66	rs77152637	1	CCDC66:NM_001012506:exon13:c.1711_1712insCTT:p.S572_K573insS,CCDC66:NM_001141947:exon13:c.1813_1814insCTT:p.S606_K607insS
3	56605990	rs6778373	[CCDC66]		FAM208A	rs9835332	0.993096	FAM208A:NM_015224:exon11:c.C1826G:p.T609R,FAM208A:NM_001112736:exon18:c.C3137G:p.T1046R
3	56605990	rs6778373	[CCDC66]		FAM208A	rs958755	0.993096	FAM208A:NM_001112736:exon1:c.A113C:p.Q38P
3	112643560	rs9870568	[CD200R1]		CD200R1	rs9865242	1	CD200R1:NM_170780:exon7:c.G934C:p.E312Q,CD200R1:NM_138806:exon8:c.G1003C:p.E335Q
3	112643560	rs9870568	[CD200R1]		CD200R1	rs9826308	1	CD200R1:NM_170780:exon4:c.T531G:p.H177Q,CD200R1:NM_138806:exon5:c.T600G:p.H200Q
3	112643560	rs9870568	[CD200R1]		CD200R1	rs4596117	1	CD200R1:NM_138940:exon3:c.A361C:p.T121P,CD200R1:NM_170780:exon3:c.A361C:p.T121P,CD200R1:NM_138806:exon4:c.A430C:p.T144P,CD200R1:NM_138939:exon4:c.A430C:p.T144P
3	112643560	rs9870568	[CD200R1]		CD200R1	rs2171509	1	CD200R1:NM_138940:exon3:c.A266G:p.K89R,CD200R1:NM_170780:exon3:c.A266G:p.K89R,CD200R1:NM_138806:exon4:c.A335G:p.K112R,CD200R1:NM_138939:exon4:c.A335G:p.K112R
6	26186200	rs9379832	HIST1H2BE-[]-HIST1H4D		HIST1H2BE	rs7766641	0.824403	HIST1H2BE:NM_003523:exon1:c.G79A:p.G27S
6	32624874	rs28483633	HLA-DQA1-[]-HLA-DQB1		HLA-DQA1	rs35087390	0.947274	HLA-DQA1:NM_002122:exon4:c.G664A:p.A222T
16	50745926	rs2066844	[NOD2]		NOD2	rs2066844	1	NOD2:NM_001293557:exon3:c.C2023T:p.R675W,NOD2:NM_022162:exon4:c.C2104T:p.R702W
17	40741013	rs12951632	[FAM134C]		MLX	rs665268	1	MLX:NM_198205:exon6:c.A416G:p.Q139R,MLX:NM_170607:exon7:c.A668G:p.Q223R,MLX:NM_198204:exon7:c.A506G:p.Q169R
22	21939675	rs5754217	[UBE2L3]		YDJC	rs2298428	0.884419	YDJC:NM_001017964:exon5:c.G787A:p.A263T
