# Supplementary material for: Age-of-onset information helps identify 76 genetic variants associated with allergic disease
Source: PLoS Genet. 2020 Jun 30;16(6):e1008725. doi: 10.1371/journal.pgen.1008725 (PMC7367489; doi:10.1371/journal.pgen.1008725)
Supplement: S12 Table — (XLS) [file pgen.1008725.s025.xls]

## Sheet: Supp Table 12
Supplementary Table 12. Two independent associations with self-reported food allergy case-control status at a P<3x10-8.
SNP	Chr	BP	Context	Effect allele	Other allele	Effect allele frequency	Direction (GERA,UKBiobank)	Beta	SE	P-value
rs1055348	6	31321948	[HLA-B]	T	G	0.889971	++	0.1659	0.0285	5.606e-09
rs13018263	2	103092270	[SLC9A4]	T	C	0.793692	++	0.1324	0.0223	3.008e-09
