# Supplementary material for: Age-of-onset information helps identify 76 genetic variants associated with allergic disease
Source: PLoS Genet. 2020 Jun 30;16(6):e1008725. doi: 10.1371/journal.pgen.1008725 (PMC7367489; doi:10.1371/journal.pgen.1008725)
Supplement: S13 Table — (XLS) [file pgen.1008725.s026.xls]

## Sheet: Supp Table 13
Supplementary Table 13. Association between the 76 sentinel SNPs and self-reported food allergy case-control status.
Sentinel SNP						Association in age-of-onset GWAS (n=117,130)				Association with food allergy in children of the GOFA study (497 cases and 2,387 controls)						Association with food allergy in adults of the GERA study (1,104 cases and 23,945 controls)
Index	Chr	BP	rs#	Context		Effect allele	Beta	P-value		Effect allele	Other allele	OR	P-value	Directionally consistent associations?*		Effect allele	Other allele	Beta	SE	P-value	Directionally consistent associations?*
Sentinel variants identified in GWAS of age-of-onset
1	1	152029548	rs115045402	S100A11-[]-TCHHL1		G	0.202068	1.3e-48		A	G	1.1497	8.18e-06	yes		NA	NA	NA	NA	NA	NA
2	1	152179152	rs12123821	RPTN-[]-HRNR		C	0.1378	2e-49		T	C	1.15	8.35e-10	yes		C	T	-0.1715	0.1075	0.1107	yes
3	1	152285861	rs61816761	[FLG]		G	0.266197	2.8e-84		A	G	1.2699	1.93e-10	yes		NA	NA	NA	NA	NA	NA
4	1	153051661	rs184587444	[SPRR2A]		C	0.191085	8.3e-29		T	C	1.1679	2.62e-05	yes		NA	NA	NA	NA	NA	NA
5	1	155142927	rs4971089	[KRTCAP2]		A	0.0235035	1.1e-08		G	A	0.9839	0.0934	no		A	G	0.0125213	0.044	0.7762	no
6	1	172715702	rs78037977	FASLG-[]--TNFSF18		A	-0.0439905	6.2e-12		G	A	0.9654	0.026	yes		A	G	-0.152918	0.0648	0.01826	no
7	1	173141960	rs7521390	TNFSF18--[]-TNFSF4		A	0.030723	1.2e-11		C	A	1.0349	0.00103	yes		A	C	-0.027474	0.047	0.5586	yes
8	2	8451701	rs13398375	[LINC00299]		T	-0.0285924	4.6e-10		C	T	0.9903	0.355	yes		T	C	-0.0221434	0.0485	0.6476	no
9	2	28644670	rs7559046	FOSL2-[]-PLB1		G	0.0306351	1.6e-13		C	G	1.0088	0.366	yes		G	C	0.0142973	0.0504	0.7767	no
10	2	102928617	rs72823628	[IL18R1]		G	-0.0755501	3.9e-34		A	G	1.0077	0.575	no		G	A	0.0857189	0.0622	0.1685	yes
11	2	228670437	rs10187276	SLC19A3-[]-CCL20		T	-0.0343966	2.4e-13		C	T	0.9713	0.00675	yes		T	C	-0.00732678	0.0529	0.8896	no
12	2	242698640	rs34290285	[D2HGDH]		G	-0.0355325	1.3e-13		A	G	0.9837	0.138	yes		G	A	0.138718	0.0836	0.09713	yes
13	3	188132110	rs6780858	[LPP]		A	0.0310205	6.7e-14		G	A	1.0297	0.00268	yes		A	G	-0.0584769	0.044	0.1835	yes
14	4	38792340	rs6531663	TLR10-[]-TLR1		T	-0.0674711	3.2e-39		C	T	0.9634	0.00101	yes		T	C	0.0660686	0.0517	0.2013	yes
15	4	103515055	rs4648052	[NFKB1]		G	-0.0251026	4.5e-09		T	G	0.9924	0.435	yes		G	T	-0.00682323	0.046	0.8824	no
16	4	123141070	rs45613035	[KIAA1109]		T	0.0383544	1.5e-08		C	T	0.9807	0.218	no		T	C	0.0172504	0.0796	0.8282	no
17	4	123403008	rs45610037	IL2-[]--IL21		G	0.0423865	6e-18		A	G	1.0145	0.192	yes		G	A	-0.081427	0.0516	0.1144	yes
18	5	110164674	rs7728612	SLC25A46-[]--TSLP		C	0.0449977	4.4e-16		T	C	1.0114	0.354	yes		C	T	-0.0602809	0.0572	0.2922	yes
19	5	110470137	rs6594499	WDR36-[]-CAMK4		C	-0.0290751	2.5e-12		A	C	1.003	0.751	no		C	A	-0.0247026	0.0439	0.5736	no
20	5	132028858	rs4705962	[KIF3A]		T	-0.0312177	1.4e-10		C	T	0.9273	5.03e-13	yes		T	C	0.0902063	0.0509	0.07617	yes
21	6	31323012	rs2854001	[HLA-B]		G	0.0354583	2.3e-13		A	G	0.9899	0.41	no		G	A	0.0513583	0.0577	0.3734	no
22	6	32626015	rs6905282	HLA-DQA1-[]-HLA-DQB1		C	0.0419575	3.2e-24		A	C	1.0044	0.649	yes		C	A	-0.0679577	0.044	0.1223	yes
23	6	33033710	rs73739621#	[HLA-DPA1]		T	0.0511257	2.1e-11		C	T	1.0212	0.182	yes		T	C	0.0170538	0.0631	0.787	no
24	7	50325815	rs2085423	C7orf72--[]-IKZF1		A	-0.0354298	2.1e-13		G	A	0.9936	0.566	yes		A	G	0.00518653	0.0528	0.9221	yes
25	9	6213468	rs7848215	RANBP6--[]-IL33		C	0.0289164	4.6e-10		T	C	0.9796	0.0637	no		C	T	0.0206846	0.0503	0.6809	no
26	9	136155000	rs635634	ABO-[]-SURF6		C	0.0306499	7.1e-09		T	C	1.0142	0.225	yes		C	T	-0.0224501	0.0547	0.6809	yes
27	10	104285594	rs12572775	[SUFU]		A	-0.032622	3.5e-15		T	A	0.9848	0.106	yes		A	T	-0.0943107	0.0448	0.03537	no
28	11	65559266	rs10791824	[OVOL1]		A	0.034772	7.8e-17		G	A	1.0277	0.00451	yes		A	G	-0.00561574	0.0472	0.9053	yes
29	11	76295598	rs11236791	WNT11--[]-LRRC32		G	0.045847	8.3e-29		A	G	1.0333	0.000613	yes		G	A	0.0173486	0.044	0.6929	no
30	11	76299431	rs55646091	WNT11--[]-LRRC32		G	0.0889437	1.5e-22		A	G	1.0406	0.107	yes		G	A	-0.012275	0.1106	0.9118	yes
31	11	118746769	rs4938576	DDX6-[]-CXCR5		T	0.0283773	1.2e-11		G	T	1.0169	0.0817	yes		T	G	-0.03335	0.0443	0.451	yes
32	11	128161142	rs61907712	KIRREL3-AS3---[]--ETS1		C	-0.0341186	1.1e-10		G	C	1.0183	0.144	no		C	G	0.0475513	0.0568	0.4017	yes
33	12	56384804	rs705699	[RAB5B]		G	0.0248416	2.3e-09		A	G	1.0015	0.876	yes		G	A	0.0105442	0.0446	0.8137	no
34	12	57493727	rs3024971	[STAT6]		T	-0.0435743	2e-10		G	T	0.9522	0.00337	yes		T	G	0.0590233	0.0728	0.4174	yes
35	12	111973358	rs597808	[ATXN2]		A	0.0332925	8.5e-16		G	A	1.0067	0.483	yes		A	G	0.00657832	0.046	0.8861	no
36	12	121202664	rs9431	[SPPL3]		A	-0.0278239	1.4e-11		C	A	0.9977	0.813	yes		A	C	0.0444952	0.0436	0.3074	yes
37	13	43034968	rs1853573	AKAP11--[]--TNFSF11		G	-0.0289319	2.3e-12		C	G	1.0015	0.872	no		G	C	0.00259663	0.0437	0.9518	yes
38	14	68760527	rs7140939	[RAD51B]		A	-0.027338	1.2e-10		G	A	0.9979	0.835	yes		A	G	-0.0849045	0.046	0.06475	no
39	14	103256961	rs56101042	[TRAF3]		A	-0.0361452	1.5e-11		G	A	0.9802	0.103	yes		A	G	0.0763127	0.0577	0.1863	yes
40	15	61069988	rs11071559	[RORA]		C	-0.0416157	3.1e-11		T	C	0.9654	0.0127	yes		C	T	0.0202927	0.0648	0.7543	yes
41	15	67455630	rs56062135	[SMAD3]		C	0.0287119	1.7e-09		T	C	1.0189	0.0885	yes		C	T	-0.0663535	0.0512	0.1945	yes
42	15	90936225	rs2601191	[IQGAP1]		T	-0.0280945	1.1e-11		C	T	0.9902	0.32	yes		T	C	-0.0261387	0.0446	0.5579	no
43	16	11229589	rs2041733	[CLEC16A]		T	-0.0308856	1.1e-13		C	T	0.9688	0.000726	yes		T	C	0.0343048	0.0446	0.4416	yes
44	17	38067020	rs4795400	[GSDMB]		C	-0.0498947	9.9e-34		T	C	0.9935	0.492	yes		C	T	0.075942	0.0443	0.08668	yes
45	17	38756969	rs7216890	CCR7-[]-SMARCE1		G	0.0329747	3.5e-14		T	G	1.0078	0.427	yes		G	T	-0.0991576	0.046	0.03094	yes
46	18	51780408	rs3017289	MBD2-[]-POLI		A	0.0292072	1.4e-10		C	A	1.0089	0.399	yes		A	C	0.0337249	0.0488	0.4896	no
47	18	60009814	rs4574025	[TNFRSF11A]		C	0.03205	1.3e-14		T	C	1.0092	0.344	yes		C	T	-0.0565704	0.0438	0.1968	yes
48	18	61442619	rs12964116	[SERPINB7]		A	0.108267	1.8e-23		G	A	1.1035	5.73e-06	yes		A	G	0.212204	0.1155	0.06606	no
49	19	8785744	rs2918302	ADAMTS10--[]-ACTL9		G	0.0377732	3.1e-11		A	G	1.0235	0.0835	yes		G	A	-0.030253	0.0591	0.6091	yes
50	20	45689783	rs4809619	[EYA2]		G	-0.0285987	2.4e-09		A	G	0.9873	0.229	yes		G	A	-0.0786104	0.0502	0.1174	no
Sentinel variants identified in multivariate GWAS
51	1	2510755	rs10910095	TNFRSF14-[]-FAM213B		G	-0.0169576	0.0054		A	G	1.0047	0.738	no		G	A	-0.0648586	0.0735	0.3778	no
52	1	212864992	rs12068304	[BATF3]		A	0.025831	2.9e-06		G	A	1.0177	0.153	yes		A	G	-0.123977	0.0563	0.02762	yes
53	2	30846848	rs7565907	[LCLAT1]		C	0.0168682	6.3e-05		T	C	1.0128	0.201	yes		C	T	0.068406	0.0445	0.1247	no
54	2	37137123	rs112844988	[STRN]		C	0.0207607	1.2e-06		G	C	1.0101	0.308	yes		C	G	-0.0746158	0.0451	0.09801	yes
55	2	112268732	rs143326447	BCL2L11--[]--ANAPC1		T	0.0277288	1e-05		C	T	0.9953	0.758	no		T	C	0.0532564	0.0768	0.4878	no
56	2	203487023	rs72926957	BMPR2-[]-FAM117B		G	-0.0229911	3.3e-07		C	G	0.9804	0.0576	yes		G	C	-0.00682323	0.048	0.8869	no
57	3	33047662	rs35570272	[GLB1]		G	0.0229	5.6e-08		T	G	1.0105	0.284	yes		G	T	-0.0191828	0.0448	0.6681	yes
58	3	56605990	rs6778373	[CCDC66]		C	0.0165889	6.1e-05		A	C	1.0052	0.593	yes		C	A	0.0100493	0.0436	0.8178	no
59	3	112643560	rs9870568	[CD200R1]		C	-0.015694	0.00014		A	C	0.9859	0.135	yes		C	A	0.0393169	0.0437	0.3681	yes
60	5	131952222	rs6596086	[RAD50]		T	0.0262332	3.5e-07		C	T	1.0684	1.06e-09	yes		T	C	-0.145141	0.0525	0.005665	yes
61	6	209159	rs11242709	[]-DUSP22		C	0.028816	2.9e-08		T	C	1.0025	0.838	yes		C	T	-0.00130085	0.0689	0.985	yes
62	6	26186200	rs9379832	HIST1H2BE-[]-HIST1H4D		A	0.017658	0.00019		G	A	1.0099	0.358	yes		A	G	0.0265446	0.0505	0.5995	no
63	6	32624874	rs28483633	HLA-DQA1-[]-HLA-DQB1		C	-0.0456472	3.3e-12		A	C	0.9517	0.0914	yes		C	A	-0.0478256	0.1347	0.7224	no
64	6	149909491	rs9322188	[GINM1]		C	0.0152017	0.00063		T	C	1.0351	0.000784	yes		C	T	-0.0406137	0.0464	0.3816	yes
65	10	6625378	rs2255088	[PRKCQ-AS1]		T	0.0213141	1.1e-06		C	T	1.0019	0.849	yes		T	C	-0.0555127	0.0468	0.2357	yes
66	12	50336638	rs416959	LOC283332-[]-AQP2		T	-0.0242154	9.3e-06		G	T	0.9781	0.12	yes		T	G	-0.00803217	0.0564	0.8865	no
67	16	50745926	rs2066844	[NOD2]		C	0.0427441	6.3e-06		T	C	1.0195	0.347	yes		C	T	-0.0626204	0.1055	0.5531	yes
68	16	50885211	rs8056255	CYLD-[]--SALL1		T	0.0474594	4.4e-05		A	T	1.0851	0.000361	yes		T	A	0.0767758	0.116	0.5082	no
69	17	17624349	rs77904527	[RAI1]		G	0.0305001	1.8e-07		C	G	1.0147	0.271	yes		G	C	-0.0731085	0.0641	0.2544	yes
70	17	40741013	rs12951632	[FAM134C]		T	-0.0257949	1.8e-08		C	T	0.9904	0.377	yes		T	C	-0.0546674	0.0487	0.2622	no
71	17	76244926	rs72901762	TMEM235-[]-LOC100996291		A	-0.019126	2.8e-05		G	A	0.999	0.928	yes		A	G	-0.0701006	0.0724	0.3325	no
72	18	48558415	rs35014537	[SMAD4]		A	0.0167486	7.7e-05		G	A	1.0065	0.513	yes		A	G	-0.0531898	0.0449	0.2368	yes
73	19	1170445	rs4807630	[SBNO2]		C	0.0192613	1.7e-05		T	C	1.0094	0.382	yes		NA	NA	NA	NA	NA	NA
74	20	52258875	rs4811448	ZNF217-[]--SUMO1P1		C	-0.0178745	9.1e-05		T	C	0.9998	0.986	yes		C	T	0.0541093	0.0519	0.2972	yes
75	22	21939675	rs5754217	[UBE2L3]		G	0.0152001	0.0034		T	G	1.0225	0.0669	yes		G	T	0.0222506	0.0551	0.6865	no
76	22	37319947	rs4437064	[CSF2RB]		C	0.00906104	0.03		G	C	1.0082	0.399	yes		C	G	0.00995033	0.0446	0.8228	no
* Directionally consistency between associations with allergic disease age-of-onset and food allergy case-control status was coded as follows. Yes: the allele that is associated with lower age-of-onset is associated with higher disease risk. No: the allele that is associated with lower age-of-onset is associated with lower disease risk.
# rs73739621 was not tested in the GWAS of self-reported food allergy, but a proxy was available (rs17220829, r2=0.89).
