# Supplementary material for: Age-of-onset information helps identify 76 genetic variants associated with allergic disease
Source: PLoS Genet. 2020 Jun 30;16(6):e1008725. doi: 10.1371/journal.pgen.1008725 (PMC7367489; doi:10.1371/journal.pgen.1008725)
Supplement: S14 Table — (XLS) [file pgen.1008725.s027.xls]

## Sheet: Supp Table S14
Results of replication study of age-of-onset GWAS in ALSPAC
Sentinel SNP						Association in age-of-onset GWAS (n=117,130)				Association in time-to-asthma Survival GWAS (ALSPAC n=3,420)						Proxy Information			ALSPAC betas
Index	Chr	BP	rs#	Context		Effect_allele_ao	Beta_ao	P-value_ao		Effect_allele_als	Non_EA_als	Effect_onset_als= (-1)*Effect_hazard_als	SE_als	P-value_als		Proxy	Proxy_R2	Proxy_allele in phase with effect_allele_ao	Beta_alspac*	Consistent_effect (Beta_ao vs. Beta_alspac)		corr(Beta, Beta_onset)
40 (out of 50) Sentinel variants identified in GWAS of age-of-onset																						0.672749
5	1	155142927	rs4971089	[KRTCAP2]		A	0.0235035	1.1e-08		C	T	0.0323848	0.0392742	0.409609		rs11264339	1	C	0.0323848	yes
7	1	173141960	rs7521390	TNFSF18--[]-TNFSF4		A	0.030723	1.2e-11		C	T	0.0722624	0.0456408	0.113356		rs10157163	0.982386	C	0.0722624	yes
8	2	8451701	rs13398375	[LINC00299]		T	-0.0285924	4.6e-10		A	G	-0.0175379	0.0436777	0.68803		rs367023	0.918143	A	-0.0175379	yes
9	2	28644670	rs7559046	FOSL2-[]-PLB1		G	0.0306351	1.6e-13		C	T	-0.0185579	0.0391968	0.635889		rs13405815	0.93515	T	0.0185579	yes
10	2	102928617	rs72823628	[IL18R1]		G	-0.0755501	3.9e-34		G	T	-0.096572	0.133122	0.468181		rs950881	1	G	-0.096572	yes
11	2	228670437	rs10187276	SLC19A3-[]-CCL20		T	-0.0343966	2.4e-13		A	G	-0.0901451	0.0501704	0.0723708		rs13034664	0.91251	A	-0.0901451	yes
13	3	188132110	rs6780858	[LPP]		A	0.0310205	6.7e-14		A	G	0.0264332	0.0396765	0.505271					0.0264332	yes
14	4	38792340	rs6531663	TLR10-[]-TLR1		T	-0.0674711	3.2e-39		C	G	-0.135869	0.146503	0.353708		rs10034903	0.991814	C	-0.135869	yes
15	4	103515055	rs4648052	[NFKB1]		G	-0.0251026	4.5e-09		A	G	-0.0160855	0.0411504	0.695874		rs3774964	1	A	-0.0160855	yes
16	4	123141070	rs45613035	[KIAA1109]		T	0.0383544	1.5e-08		C	G	-0.0524015	0.0699831	0.453993		rs11575810	0.800371	G	0.0524015	yes
17	4	123403008	rs45610037	IL2-[]--IL21		G	0.0423865	6e-18		C	T	-0.0062651	0.0464098	0.892617		rs1127348	0.973539	T	0.0062651	yes
18	5	110164674	rs7728612	SLC25A46-[]--TSLP		C	0.0449977	4.4e-16		C	T	-0.0712408	0.0537479	0.185018		rs12659961	1	T	0.0712408	yes
19	5	110470137	rs6594499	WDR36-[]-CAMK4		C	-0.0290751	2.5e-12		A	C	0.102636	0.0389459	0.0084049					-0.102636	yes
20	5	132028858	rs4705962	[KIF3A]		T	-0.0312177	1.4e-10		C	T	-0.0447721	0.0480632	0.351581		rs11747814	0.873312	C	-0.0447721	yes
22	6	32626015	rs6905282	HLA-DQA1-[]-HLA-DQB1		C	0.0419575	3.2e-24		C	T	-0.0556417	0.0390844	0.154554		rs6906021	0.87257	T	0.0556417	yes
23	6	33033710	rs73739621/rs115123194	[HLA-DPA1]		T	0.0511257	2.1e-11		A	T	0.041285	0.0553777	0.455959		rs2071352	0.849505	T	-0.041285	no
24	7	50325815	rs2085423	C7orf72--[]-IKZF1		A	-0.0354298	2.1e-13		A	G	-0.0302442	0.0503878	0.548355		rs10239000	0.991389	A	-0.0302442	yes
25	9	6213468	rs7848215	RANBP6--[]-IL33		C	0.0289164	4.6e-10		C	T	0.135122	0.0429615	0.0016598					0.135122	yes
27	10	104285594	rs12572775	[SUFU]		A	-0.032622	3.5e-15		A	T	0.0045949	0.039199	0.906687					0.0045949	no
28	11	65559266	rs10791824	[OVOL1]		A	0.034772	7.8e-17		A	G	0.0742574	0.0399925	0.0633417		rs479844	0.905241	A	0.0742574	yes
29	11	76295598	rs11236791	WNT11--[]-LRRC32		G	0.045847	8.3e-29		G	T	0.0573066	0.0398762	0.150687		rs2155219	0.816122	G	0.0573066	yes
31	11	118746769	rs4938576	DDX6-[]-CXCR5		T	0.0283773	1.2e-11		G	T	0.0144655	0.0394162	0.713623					-0.0144655	no
32	11	128161142	rs61907712	KIRREL3-AS3---[]--ETS1		C	-0.0341186	1.1e-10		C	T	0.0139934	0.0467751	0.764815		rs12418638	0.87756	C	0.0139934	no
33	12	56384804	rs705699	[RAB5B]		G	0.0248416	2.3e-09		A	G	-0.0324744	0.0395528	0.411624					0.0324744	yes
34	12	57493727	rs3024971	[STAT6]		T	-0.0435743	2e-10		G	T	0.0683442	0.0652952	0.29524					-0.0683442	yes
35	12	111973358	rs597808	[ATXN2]		A	0.0332925	8.5e-16		C	T	-0.0315149	0.03866	0.414968		rs3184504	0.964182	T	0.0315149	yes
36	12	121202664	rs9431	[SPPL3]		A	-0.0278239	1.4e-11		A	C	-0.0959936	0.0386868	0.0130903					-0.0959936	yes
37	13	43034968	rs1853573	AKAP11--[]--TNFSF11		G	-0.0289319	2.3e-12		C	G	0.0389408	0.0386108	0.313192					-0.0389408	yes
39	14	103256961	rs56101042	[TRAF3]		A	-0.0361452	1.5e-11		A	T	-0.0647066	0.0493196	0.189525		rs10144464	0.839599	A	-0.0647066	yes
40	15	61069988	rs11071559	[RORA]		C	-0.0416157	3.1e-11		C	T	-0.180455	0.0615027	0.0033451					-0.180455	yes
41	15	67455630	rs56062135	[SMAD3]		C	0.0287119	1.7e-09		C	T	0.0089685	0.0444331	0.84004		rs17293632	0.990391	C	0.0089685	yes
42	15	90936225	rs2601191	[IQGAP1]		T	-0.0280945	1.1e-11		A	G	0.0215208	0.0391467	0.582492		rs2074585	0.847062	G	-0.0215208	yes
43	16	11229589	rs2041733	[CLEC16A]		T	-0.0308856	1.1e-13		C	T	0.0185975	0.0393172	0.636204					-0.0185975	yes
44	17	38067020	rs4795400	[GSDMB]		C	-0.0498947	9.9e-34		C	T	-0.237297	0.0397337	2.34e-09					-0.237297	yes
45	17	38756969	rs7216890	CCR7-[]-SMARCE1		G	0.0329747	3.5e-14		G	T	0.0101033	0.0468391	0.829221					0.0101033	yes
46	18	51780408	rs3017289	MBD2-[]-POLI		A	0.0292072	1.4e-10		A	C	-0.0332278	0.0435836	0.445826					-0.0332278	no
47	18	60009814	rs4574025	[TNFRSF11A]		C	0.03205	1.3e-14		A	C	0.112515	0.0420176	0.0074105		rs4369774	1	A	0.112515	yes
48	18	61442619	rs12964116	[SERPINB7]		A	0.108267	1.8e-23		A	G	0.0260396	0.133097	0.844889					0.0260396	yes
49	19	8785744	rs2918302	ADAMTS10--[]-ACTL9		G	0.0377732	3.1e-11		A	G	-0.030525	0.0528944	0.563877		rs11670067	1	G	0.030525	yes
50	20	45689783	rs4809619	[EYA2]		G	-0.0285987	2.4e-09		C	T	0.0620753	0.0445379	0.163389		rs8125525	0.93519	C	0.0620753	no
21 (out of 26) Sentinel variants identified in multivariate GWAS																						corr(Beta, Beta_onset)
51	1	2510755	rs10910095	TNFRSF14-[]-FAM213B		G	-0.0169576	0.0054		C	T	-0.0220071	0.0576328	0.702572		rs10910093	1	C	-0.0220071	yes		0.824607
52	1	212864992	rs12068304	[BATF3]		A	0.025831	2.9e-06		C	G	-0.0564786	0.052512	0.282134		rs882410	0.886689	G	0.0564786	yes
53	2	30846848	rs7565907	[LCLAT1]		C	0.0168682	6.3e-05		A	G	0.081458	0.0395199	0.039285		rs1357850	0.837038	A	0.081458	yes
54	2	37137123	rs112844988	[STRN]		C	0.0207607	1.2e-06		A	C	0.0539072	0.0405666	0.183895		rs6744560	0.945344	A	0.0539072	yes
55	2	112268732	rs143326447	BCL2L11--[]--ANAPC1		T	0.0277288	1e-05		A	T	0.0025783	0.0608832	0.966221		rs13403656	0.842388	T	-0.0025783	no
56	2	203487023	rs72926957	BMPR2-[]-FAM117B		G	-0.0229911	3.3e-07		C	T	0.0567173	0.0432137	0.189358		rs1544913	0.992317	T	-0.0567173	yes
58	3	56605990	rs6778373	[CCDC66]		C	0.0165889	6.1e-05		A	G	0.0299105	0.0387973	0.440742		rs17235670	1	A	0.0299105	yes
59	3	112643560	rs9870568	[CD200R1]		C	-0.015694	0.00014		A	C	0.0335024	0.0387064	0.386736					-0.0335024	yes
60	5	131952222	rs6596086	[RAD50]		T	0.0262332	3.5e-07		C	T	-0.0780915	0.0474584	0.0998724					0.0780915	yes
63	6	32624874	rs28483633	HLA-DQA1-[]-HLA-DQB1		C	-0.0456472	3.3e-12		A	G	-0.244818	0.134665	0.069068		rs1794281	1	A	-0.244818	yes
64	6	149909491	rs9322188	[GINM1]		C	0.0152017	0.00063		C	T	-0.0376852	0.0421616	0.371414					-0.0376852	no
65	10	6625378	rs2255088	[PRKCQ-AS1]		T	0.0213141	1.1e-06		C	T	0.0045825	0.0415498	0.912179					-0.0045825	no
66	12	50336638	rs416959	LOC283332-[]-AQP2		T	-0.0242154	9.3e-06		G	T	0.126553	0.0551499	0.0217498					-0.126553	yes
67	16	50745926	rs2066844	[NOD2]		C	0.0427441	6.3e-06		C	T	0.120059	0.106181	0.258181					0.120059	yes
70	17	40741013	rs12951632	[FAM134C]		T	-0.0257949	1.8e-08		C	T	-0.0603614	0.0433281	0.163583		rs10454087	1	C	-0.0603614	yes
71	17	76244926	rs72901762	TMEM235-[]-LOC100996291		A	-0.019126	2.8e-05		C	T	-0.0452077	0.0439472	0.303629		rs1567237	0.991664	C	-0.0452077	yes
72	18	48558415	rs35014537	[SMAD4]		A	0.0167486	7.7e-05		C	T	0.0525935	0.039517	0.18322		rs12453988	0.993003	C	0.0525935	yes
73	19	1170445	rs4807630	[SBNO2]		C	0.0192613	1.7e-05		C	T	0.0896743	0.0450673	0.0466145					0.0896743	yes
74	20	52258875	rs4811448	ZNF217-[]--SUMO1P1		C	-0.0178745	9.1e-05		C	T	0.0153362	0.047622	0.747422		rs6013743	0.918264	C	0.0153362	no
75	22	21939675	rs5754217	[UBE2L3]		G	0.0152001	0.0034		G	T	0.0122432	0.0493313	0.803993					0.0122432	yes
76	22	37319947	rs4437064	[CSF2RB]		C	0.00906104	0.03		A	G	0.0842925	0.0402604	0.0362885		rs10222232	0.944445	A	0.0842925	yes
* Takes into account that ALSPAC hazard_effects are for survival and, for proxies, the allele in phase with the effect_allele in the GWAS of age of onset.
